# Supplementary material for: Fatal heart disease among cancer patients
Source: Nat Commun. 2020 Apr 24;11:2011. doi: 10.1038/s41467-020-15639-5 (PMC7181822; doi:10.1038/s41467-020-15639-5)
Supplement: Supplementary file 4 — Source Data [file 41467_2020_15639_MOESM4_ESM.xlsx]

## Sheet: Table 1
Patient ID	Age recode with <1 year olds	Age recode with single ages and 85+	Age at diagnosis	Year of birth	Month of diagnosis	Year of diagnosis	Race recode (White, Black, Other)	Sex	Site recode ICD-O-3/WHO 2008	Primary Site - labeled		Site recode B ICD-O-3/WHO 2008	Race recode (W, B, AI, API)	Origin recode NHIA (Hispanic, Non-Hisp)	Race and origin recode (NHW, NHB, NHAIAN, NHAPI, Hispanic)	Race/ethnicity	Marital status at diagnosis	Insurance Recode (2007+)	Survival months	COD to site recode	SEER cause-specific death classification	SEER other cause of death classification	Survival months flag	COD to site rec KM	Vital status recode (study cutoff used)	Type of follow-up expected
114	85+ years	85+ years	86	1911	March	1998	White	Male	Mesothelioma	C38.4-Pleura, NOS		Mesothelioma	White	Non-Spanish-Hispanic-Latino	Non-Hispanic White	White	Widowed	Blank(s)	5	Diseases of Heart	N/A not first tumor	N/A not first tumor	Complete dates are available and there are more than 0 days of survival	Diseases of Heart	Dead	Active follow-up
359	60-64 years	64 years	64	1938	November	2002	White	Female	Breast	C50.2-Upper-inner quadrant of breast		Female Breast	White	Non-Spanish-Hispanic-Latino	Non-Hispanic White	White	Widowed	Blank(s)	50	Diseases of Heart	Alive or dead of other cause	Dead (attributable to causes other than this cancer dx)	Complete dates are available and there are more than 0 days of survival	Diseases of Heart	Dead	Active follow-up
582	75-79 years	78 years	78	1914	August	1992	White	Male	Urinary Bladder	C67.9-Bladder, NOS		Urinary Bladder	White	Non-Spanish-Hispanic-Latino	Non-Hispanic White	White	Married (including common law)	Blank(s)	198	Diseases of Heart	Alive or dead of other cause	Dead (attributable to causes other than this cancer dx)	Complete dates are available and there are more than 0 days of survival	Diseases of Heart	Dead	Active follow-up
741	70-74 years	73 years	73	1923	July	1996	White	Female	Kidney and Renal Pelvis	C64.9-Kidney, NOS		Kidney	White	Non-Spanish-Hispanic-Latino	Non-Hispanic White	White	Widowed	Blank(s)	41	Diseases of Heart	N/A not first tumor	N/A not first tumor	Complete dates are available and there are more than 0 days of survival	Diseases of Heart	Dead	Active follow-up
787	75-79 years	78 years	78	1917	September	1996	White	Male	Prostate	C61.9-Prostate gland		Prostate	White	Non-Spanish-Hispanic-Latino	Non-Hispanic White	White	Unknown	Blank(s)	73	Diseases of Heart	N/A not first tumor	N/A not first tumor	Complete dates are available and there are more than 0 days of survival	Diseases of Heart	Dead	Active follow-up
806	80-84 years	83 years	83	1921	March	2005	White	Male	Esophagus	C15.5-Lower third of esophagus		Esophagus	White	Non-Spanish-Hispanic-Latino	Non-Hispanic White	White	Widowed	Blank(s)	50	Diseases of Heart	N/A not first tumor	N/A not first tumor	Complete dates are available and there are more than 0 days of survival	Diseases of Heart	Dead	Active follow-up
903	85+ years	85+ years	91	1914	October	2006	White	Male	Lip	C00.0-External upper lip		Lip	White	Non-Spanish-Hispanic-Latino	Non-Hispanic White	White	Married (including common law)	Blank(s)	88	Diseases of Heart	N/A not first tumor	N/A not first tumor	Complete dates are available and there are more than 0 days of survival	Diseases of Heart	Dead	Active follow-up
1006	75-79 years	76 years	76	1920	August	1996	White	Male	Prostate	C61.9-Prostate gland		Prostate	White	Non-Spanish-Hispanic-Latino	Non-Hispanic White	White	Single (never married)	Blank(s)	10	Diseases of Heart	Alive or dead of other cause	Dead (attributable to causes other than this cancer dx)	Complete dates are available and there are more than 0 days of survival	Diseases of Heart	Dead	Active follow-up
1025	80-84 years	80 years	80	1914	September	1994	White	Male	Chronic Lymphocytic Leukemia	C42.1-Bone marrow		Chronic Lymphocytic Leukemia	White	Non-Spanish-Hispanic-Latino	Non-Hispanic White	White	Widowed	Blank(s)	117	Diseases of Heart	N/A not first tumor	N/A not first tumor	Complete dates are available and there are more than 0 days of survival	Diseases of Heart	Dead	Active follow-up
1105	55-59 years	55 years	55	1942	April	1998	White	Male	Descending Colon	C18.6-Descending colon		Descending Colon	White	Non-Spanish-Hispanic-Latino	Non-Hispanic White	White	Married (including common law)	Blank(s)	173	Diseases of Heart	Alive or dead of other cause	Dead (attributable to causes other than this cancer dx)	Complete dates are available and there are more than 0 days of survival	Diseases of Heart	Dead	Active follow-up
1122	45-49 years	49 years	49	1951	May	2000	White	Male	Rectum	C20.9-Rectum, NOS		Rectum	White	Non-Spanish-Hispanic-Latino	Non-Hispanic White	White	Divorced	Blank(s)	80	Diseases of Heart	Alive or dead of other cause	Dead (attributable to causes other than this cancer dx)	Incomplete dates are available and there cannot be zero days of follow-up	Diseases of Heart	Dead	Active follow-up
1167	75-79 years	77 years	77	1914	March	1992	White	Female	Breast	C50.3-Lower-inner quadrant of breast		Female Breast	White	Non-Spanish-Hispanic-Latino	Non-Hispanic White	White	Divorced	Blank(s)	229	Diseases of Heart	Alive or dead of other cause	Dead (attributable to causes other than this cancer dx)	Complete dates are available and there are more than 0 days of survival	Diseases of Heart	Dead	Active follow-up
1206	85+ years	85+ years	91	1917	January	2009	White	Male	Cecum	C18.0-Cecum		Cecum	White	Non-Spanish-Hispanic-Latino	Non-Hispanic White	White	Married (including common law)	Insured	59	Diseases of Heart	N/A not first tumor	N/A not first tumor	Complete dates are available and there are more than 0 days of survival	Diseases of Heart	Dead	Active follow-up
1602	85+ years	85+ years	88	1917	January	2006	White	Male	Urinary Bladder	C67.9-Bladder, NOS		Urinary Bladder	White	Non-Spanish-Hispanic-Latino	Non-Hispanic White	White	Widowed	Blank(s)	13	Diseases of Heart	N/A not first tumor	N/A not first tumor	Complete dates are available and there are more than 0 days of survival	Diseases of Heart	Dead	Active follow-up
1739	70-74 years	71 years	71	1932	April	2004	White	Female	Lung and Bronchus	C34.9-Lung, NOS		Lung and Bronchus	White	Non-Spanish-Hispanic-Latino	Non-Hispanic White	White	Unknown	Blank(s)	67	Diseases of Heart	N/A not first tumor	N/A not first tumor	Complete dates are available and there are more than 0 days of survival	Diseases of Heart	Dead	Active follow-up
2130	70-74 years	71 years	71	1929	January	2001	White	Male	Myeloma	C42.1-Bone marrow		Myeloma	White	Non-Spanish-Hispanic-Latino	Non-Hispanic White	White	Married (including common law)	Blank(s)	13	Diseases of Heart	N/A not first tumor	N/A not first tumor	Complete dates are available and there are more than 0 days of survival	Diseases of Heart	Dead	Active follow-up
2141	80-84 years	81 years	81	1915	March	1997	White	Male	Prostate	C61.9-Prostate gland		Prostate	White	Non-Spanish-Hispanic-Latino	Non-Hispanic White	White	Married (including common law)	Blank(s)	23	Diseases of Heart	N/A not first tumor	N/A not first tumor	Incomplete dates are available and there cannot be zero days of follow-up	Diseases of Heart	Dead	Active follow-up
2259	80-84 years	82 years	82	1923	May	2006	White	Female	Corpus Uteri	C54.1-Endometrium		Corpus Uteri	White	Non-Spanish-Hispanic-Latino	Non-Hispanic White	White	Widowed	Blank(s)	83	Diseases of Heart	N/A not first tumor	N/A not first tumor	Complete dates are available and there are more than 0 days of survival	Diseases of Heart	Dead	Active follow-up
2538	80-84 years	83 years	83	1919	February	2003	White	Male	Urinary Bladder	C67.9-Bladder, NOS		Urinary Bladder	White	Non-Spanish-Hispanic-Latino	Non-Hispanic White	White	Married (including common law)	Blank(s)	58	Diseases of Heart	N/A not first tumor	N/A not first tumor	Complete dates are available and there are more than 0 days of survival	Diseases of Heart	Dead	Active follow-up
2557	75-79 years	79 years	79	1924	December	2003	White	Male	NHL - Nodal	C77.3-Lymph nodes of axilla or arm		NHL - Nodal	White	Non-Spanish-Hispanic-Latino	Non-Hispanic White	White	Married (including common law)	Blank(s)	0	Diseases of Heart	N/A not first tumor	N/A not first tumor	Complete dates are available and there are more than 0 days of survival	Diseases of Heart	Dead	Active follow-up
2672	80-84 years	82 years	82	1909	September	1992	White	Female	Cecum	C18.0-Cecum		Cecum	White	Non-Spanish-Hispanic-Latino	Non-Hispanic White	White	Widowed	Blank(s)	16	Diseases of Heart	N/A not first tumor	N/A not first tumor	Complete dates are available and there are more than 0 days of survival	Diseases of Heart	Dead	Active follow-up
2696	55-59 years	58 years	58	1945	March	2004	White	Male	Urinary Bladder	C67.4-Posterior wall of bladder		Urinary Bladder	White	Non-Spanish-Hispanic-Latino	Non-Hispanic White	White	Married (including common law)	Blank(s)	0	Diseases of Heart	N/A not first tumor	N/A not first tumor	Complete dates are available and there are more than 0 days of survival	Diseases of Heart	Dead	Active follow-up
2744	75-79 years	76 years	76	1929	October	2005	Other (American Indian/AK Native, Asian/Pacific Islander)	Female	Breast	C50.5-Lower-outer quadrant of breast		Female Breast	Asian or Pacific Islander	Non-Spanish-Hispanic-Latino	Non-Hispanic Asian or Pacific Islander	Chinese	Married (including common law)	Blank(s)	15	Diseases of Heart	N/A not first tumor	N/A not first tumor	Complete dates are available and there are more than 0 days of survival	Diseases of Heart	Dead	Active follow-up
2842	85+ years	85+ years	91	1916	March	2007	White	Male	Ascending Colon	C18.2-Ascending colon		Ascending Colon	White	Non-Spanish-Hispanic-Latino	Non-Hispanic White	White	Married (including common law)	Insured	53	Diseases of Heart	N/A not first tumor	N/A not first tumor	Complete dates are available and there are more than 0 days of survival	Diseases of Heart	Dead	Active follow-up
2853	65-69 years	68 years	68	1925	February	1994	Other (American Indian/AK Native, Asian/Pacific Islander)	Male	Sigmoid Colon	C18.7-Sigmoid colon		Sigmoid Colon	Asian or Pacific Islander	Non-Spanish-Hispanic-Latino	Non-Hispanic Asian or Pacific Islander	Japanese	Married (including common law)	Blank(s)	206	Diseases of Heart	N/A not first tumor	N/A not first tumor	Complete dates are available and there are more than 0 days of survival	Diseases of Heart	Dead	Active follow-up
2853	75-79 years	78 years	78	1925	May	2003	Other (American Indian/AK Native, Asian/Pacific Islander)	Male	Stomach	C16.2-Body of stomach		Stomach	Asian or Pacific Islander	Non-Spanish-Hispanic-Latino	Non-Hispanic Asian or Pacific Islander	Japanese	Single (never married)	Blank(s)	95	Diseases of Heart	N/A not first tumor	N/A not first tumor	Incomplete dates are available and there cannot be zero days of follow-up	Diseases of Heart	Dead	Active follow-up
2853	75-79 years	79 years	79	1925	March	2005	Other (American Indian/AK Native, Asian/Pacific Islander)	Male	Prostate	C61.9-Prostate gland		Prostate	Asian or Pacific Islander	Non-Spanish-Hispanic-Latino	Non-Hispanic Asian or Pacific Islander	Japanese	Married (including common law)	Blank(s)	72	Diseases of Heart	N/A not first tumor	N/A not first tumor	Complete dates are available and there are more than 0 days of survival	Diseases of Heart	Dead	Active follow-up
2853	80-84 years	84 years	84	1925	February	2010	Other (American Indian/AK Native, Asian/Pacific Islander)	Male	NHL - Extranodal	C49.3-Conn, subcutaneous, other soft tis: thorax		NHL - Extranodal	Asian or Pacific Islander	Non-Spanish-Hispanic-Latino	Non-Hispanic Asian or Pacific Islander	Japanese	Widowed	Insured	13	Diseases of Heart	N/A not first tumor	N/A not first tumor	Complete dates are available and there are more than 0 days of survival	Diseases of Heart	Dead	Active follow-up
2966	80-84 years	84 years	84	1908	December	1992	White	Male	Prostate	C61.9-Prostate gland		Prostate	White	Non-Spanish-Hispanic-Latino	Non-Hispanic White	White	Unknown	Blank(s)	24	Diseases of Heart	Alive or dead of other cause	Dead (attributable to causes other than this cancer dx)	Complete dates are available and there are more than 0 days of survival	Diseases of Heart	Dead	Active follow-up
2978	80-84 years	84 years	84	1922	November	2007	White	Female	Rectum	C20.9-Rectum, NOS		Rectum	White	Non-Spanish-Hispanic-Latino	Non-Hispanic White	White	Widowed	Insured/No specifics	23	Diseases of Heart	N/A not first tumor	N/A not first tumor	Complete dates are available and there are more than 0 days of survival	Diseases of Heart	Dead	Active follow-up
3162	50-54 years	53 years	53	1943	August	1997	White	Male	Kidney and Renal Pelvis	C65.9-Renal pelvis		Renal Pelvis	White	Non-Spanish-Hispanic-Latino	Non-Hispanic White	White	Married (including common law)	Blank(s)	114	Diseases of Heart	Alive or dead of other cause	Dead (attributable to causes other than this cancer dx)	Complete dates are available and there are more than 0 days of survival	Diseases of Heart	Dead	Active follow-up
3369	80-84 years	81 years	81	1911	October	1992	Other (American Indian/AK Native, Asian/Pacific Islander)	Male	Prostate	C61.9-Prostate gland		Prostate	Asian or Pacific Islander	Non-Spanish-Hispanic-Latino	Non-Hispanic Asian or Pacific Islander	Filipino	Unknown	Blank(s)	91	Diseases of Heart	Alive or dead of other cause	Dead (attributable to causes other than this cancer dx)	Complete dates are available and there are more than 0 days of survival	Diseases of Heart	Dead	Active follow-up
3395	55-59 years	59 years	59	1933	February	1993	White	Male	Urinary Bladder	C67.9-Bladder, NOS		Urinary Bladder	White	Non-Spanish-Hispanic-Latino	Non-Hispanic White	White	Married (including common law)	Blank(s)	122	Diseases of Heart	Alive or dead of other cause	Dead (attributable to causes other than this cancer dx)	Complete dates are available and there are more than 0 days of survival	Diseases of Heart	Dead	Active follow-up
3397	55-59 years	55 years	55	1937	August	1993	Black	Female	Cecum	C18.0-Cecum		Cecum	Black	Non-Spanish-Hispanic-Latino	Non-Hispanic Black	Black	Married (including common law)	Blank(s)	197	Diseases of Heart	Alive or dead of other cause	Dead (attributable to causes other than this cancer dx)	Complete dates are available and there are more than 0 days of survival	Diseases of Heart	Dead	Active follow-up
3470	75-79 years	77 years	77	1919	November	1996	White	Female	Breast	C50.4-Upper-outer quadrant of breast		Female Breast	White	Non-Spanish-Hispanic-Latino	Non-Hispanic White	White	Married (including common law)	Blank(s)	148	Diseases of Heart	Alive or dead of other cause	Dead (attributable to causes other than this cancer dx)	Complete dates are available and there are more than 0 days of survival	Diseases of Heart	Dead	Active follow-up
3479	75-79 years	79 years	79	1915	August	1994	Black	Female	Myeloma	C42.1-Bone marrow		Myeloma	Black	Non-Spanish-Hispanic-Latino	Non-Hispanic Black	Black	Unknown	Blank(s)	39	Diseases of Heart	Alive or dead of other cause	Dead (attributable to causes other than this cancer dx)	Complete dates are available and there are more than 0 days of survival	Diseases of Heart	Dead	Active follow-up
3563	80-84 years	82 years	82	1913	December	1995	White	Female	Corpus Uteri	C54.1-Endometrium		Corpus Uteri	White	Non-Spanish-Hispanic-Latino	Non-Hispanic White	White	Widowed	Blank(s)	19	Diseases of Heart	Alive or dead of other cause	Dead (attributable to causes other than this cancer dx)	Complete dates are available and there are more than 0 days of survival	Diseases of Heart	Dead	Active follow-up
3604	55-59 years	58 years	58	1941	May	1999	White	Male	Rectosigmoid Junction	C19.9-Rectosigmoid junction		Rectosigmoid Junction	White	Non-Spanish-Hispanic-Latino	Non-Hispanic White	White	Married (including common law)	Blank(s)	129	Diseases of Heart	Alive or dead of other cause	Dead (attributable to causes other than this cancer dx)	Complete dates are available and there are more than 0 days of survival	Diseases of Heart	Dead	Active follow-up
3638	85+ years	85+ years	86	1906	February	1993	Other (American Indian/AK Native, Asian/Pacific Islander)	Female	Breast	C50.1-Central portion of breast		Female Breast	Asian or Pacific Islander	Non-Spanish-Hispanic-Latino	Non-Hispanic Asian or Pacific Islander	Korean (1988+)	Widowed	Blank(s)	90	Diseases of Heart	Alive or dead of other cause	Dead (attributable to causes other than this cancer dx)	Complete dates are available and there are more than 0 days of survival	Diseases of Heart	Dead	Active follow-up
3807	60-64 years	64 years	64	1929	June	1994	White	Male	Sigmoid Colon	C18.7-Sigmoid colon		Sigmoid Colon	White	Non-Spanish-Hispanic-Latino	Non-Hispanic White	White	Married (including common law)	Blank(s)	204	Diseases of Heart	N/A not first tumor	N/A not first tumor	Complete dates are available and there are more than 0 days of survival	Diseases of Heart	Dead	Active follow-up
3888	60-64 years	61 years	61	1935	June	1997	White	Male	NHL - Extranodal	C73.9-Thyroid gland		NHL - Extranodal	White	Non-Spanish-Hispanic-Latino	Non-Hispanic White	White	Married (including common law)	Blank(s)	88	Diseases of Heart	Alive or dead of other cause	Dead (attributable to causes other than this cancer dx)	Complete dates are available and there are more than 0 days of survival	Diseases of Heart	Dead	Active follow-up
3905	75-79 years	78 years	78	1921	August	1999	Other (American Indian/AK Native, Asian/Pacific Islander)	Female	Myeloma	C42.1-Bone marrow		Myeloma	Asian or Pacific Islander	Non-Spanish-Hispanic-Latino	Non-Hispanic Asian or Pacific Islander	Filipino	Married (including common law)	Blank(s)	13	Diseases of Heart	Alive or dead of other cause	Dead (attributable to causes other than this cancer dx)	Complete dates are available and there are more than 0 days of survival	Diseases of Heart	Dead	Active follow-up
4071	85+ years	85+ years	90	1909	April	2000	White	Male	Prostate	C61.9-Prostate gland		Prostate	White	Non-Spanish-Hispanic-Latino	Non-Hispanic White	White	Widowed	Blank(s)	28	Diseases of Heart	Alive or dead of other cause	Dead (attributable to causes other than this cancer dx)	Complete dates are available and there are more than 0 days of survival	Diseases of Heart	Dead	Active follow-up
4110	65-69 years	68 years	68	1927	March	1995	White	Male	Breast	C50.2-Upper-inner quadrant of breast		Male Breast	White	Non-Spanish-Hispanic-Latino	Non-Hispanic White	White	Married (including common law)	Blank(s)	56	Diseases of Heart	Alive or dead of other cause	Dead (attributable to causes other than this cancer dx)	Complete dates are available and there are more than 0 days of survival	Diseases of Heart	Dead	Active follow-up
4145	60-64 years	64 years	64	1928	May	1992	White	Male	Melanoma of the Skin	C44.5-Skin of trunk		Melanoma of the Skin	White	Non-Spanish-Hispanic-Latino	Non-Hispanic White	White	Married (including common law)	Blank(s)	119	Diseases of Heart	Alive or dead of other cause	Dead (attributable to causes other than this cancer dx)	Complete dates are available and there are more than 0 days of survival	Diseases of Heart	Dead	Active follow-up
4168	70-74 years	73 years	73	1919	November	1993	White	Male	Prostate	C61.9-Prostate gland		Prostate	White	Non-Spanish-Hispanic-Latino	Non-Hispanic White	White	Married (including common law)	Blank(s)	67	Diseases of Heart	Alive or dead of other cause	Dead (attributable to causes other than this cancer dx)	Complete dates are available and there are more than 0 days of survival	Diseases of Heart	Dead	Active follow-up
4210	75-79 years	79 years	79	1918	March	1998	White	Male	Melanoma of the Skin	C44.2-External ear		Melanoma of the Skin	White	Non-Spanish-Hispanic-Latino	Non-Hispanic White	White	Married (including common law)	Blank(s)	49	Diseases of Heart	Alive or dead of other cause	Dead (attributable to causes other than this cancer dx)	Complete dates are available and there are more than 0 days of survival	Diseases of Heart	Dead	Active follow-up
4292	55-59 years	58 years	58	1940	January	1999	Black	Female	Gum and Other Mouth	C05.1-Soft palate, NOS		Gum and Other Mouth	Black	Non-Spanish-Hispanic-Latino	Non-Hispanic Black	Black	Single (never married)	Blank(s)	122	Diseases of Heart	N/A not first tumor	N/A not first tumor	Complete dates are available and there are more than 0 days of survival	Diseases of Heart	Dead	Active follow-up
4424	80-84 years	80 years	80	1916	May	1996	White	Male	Chronic Lymphocytic Leukemia	C42.1-Bone marrow		Chronic Lymphocytic Leukemia	White	Non-Spanish-Hispanic-Latino	Non-Hispanic White	White	Unknown	Blank(s)	0	Diseases of Heart	Alive or dead of other cause	Dead (attributable to causes other than this cancer dx)	Complete dates are available and there are 0 days of survival	Diseases of Heart	Dead	Active follow-up
4457	75-79 years	75 years	75	1920	January	1996	White	Female	Other Digestive Organs	C26.9-Gastrointestinal tract, NOS		Other Digestive Organs	White	Non-Spanish-Hispanic-Latino	Non-Hispanic White	White	Married (including common law)	Blank(s)	234	Diseases of Heart	Alive or dead of other cause	Dead (attributable to causes other than this cancer dx)	Complete dates are available and there are more than 0 days of survival	Diseases of Heart	Dead	Active follow-up
4579	80-84 years	80 years	80	1918	January	1999	White	Male	Mesothelioma	C38.4-Pleura, NOS		Mesothelioma	White	Non-Spanish-Hispanic-Latino	Non-Hispanic White	White	Married (including common law)	Blank(s)	5	Diseases of Heart	Alive or dead of other cause	Dead (attributable to causes other than this cancer dx)	Complete dates are available and there are more than 0 days of survival	Diseases of Heart	Dead	Active follow-up
4757	80-84 years	80 years	80	1918	May	1998	White	Female	Kidney and Renal Pelvis	C64.9-Kidney, NOS		Kidney	White	Non-Spanish-Hispanic-Latino	Non-Hispanic White	White	Married (including common law)	Blank(s)	2	Diseases of Heart	Alive or dead of other cause	Dead (attributable to causes other than this cancer dx)	Complete dates are available and there are more than 0 days of survival	Diseases of Heart	Dead	Active follow-up
4763	80-84 years	80 years	80	1917	July	1998	White	Male	Prostate	C61.9-Prostate gland		Prostate	White	Non-Spanish-Hispanic-Latino	Non-Hispanic White	White	Married (including common law)	Blank(s)	71	Diseases of Heart	Alive or dead of other cause	Dead (attributable to causes other than this cancer dx)	Complete dates are available and there are more than 0 days of survival	Diseases of Heart	Dead	Active follow-up
4817	75-79 years	79 years	79	1920	June	1999	White	Male	Lip	C00.4-Mucosa of lower lip		Lip	White	Non-Spanish-Hispanic-Latino	Non-Hispanic White	White	Widowed	Blank(s)	105	Diseases of Heart	Alive or dead of other cause	Dead (attributable to causes other than this cancer dx)	Complete dates are available and there are more than 0 days of survival	Diseases of Heart	Dead	Active follow-up
4817	80-84 years	82 years	82	1920	February	2003	White	Male	Lip	C00.1-External lower lip		Lip	White	Non-Spanish-Hispanic-Latino	Non-Hispanic White	White	Married (including common law)	Blank(s)	61	Diseases of Heart	N/A not first tumor	N/A not first tumor	Complete dates are available and there are more than 0 days of survival	Diseases of Heart	Dead	Active follow-up
5022	85+ years	85+ years	87	1907	November	1995	White	Male	Urinary Bladder	C67.5-Bladder neck		Urinary Bladder	White	Non-Spanish-Hispanic-Latino	Non-Hispanic White	White	Widowed	Blank(s)	108	Diseases of Heart	N/A not first tumor	N/A not first tumor	Complete dates are available and there are more than 0 days of survival	Diseases of Heart	Dead	Active follow-up
5220	75-79 years	78 years	78	1928	August	2006	White	Female	Lung and Bronchus	C34.3-Lower lobe, lung		Lung and Bronchus	White	Non-Spanish-Hispanic-Latino	Non-Hispanic White	White	Married (including common law)	Blank(s)	45	Diseases of Heart	N/A not first tumor	N/A not first tumor	Complete dates are available and there are more than 0 days of survival	Diseases of Heart	Dead	Active follow-up
5227	80-84 years	81 years	81	1913	March	1994	White	Male	Lung and Bronchus	C34.1-Upper lobe, lung		Lung and Bronchus	White	Non-Spanish-Hispanic-Latino	Non-Hispanic White	White	Single (never married)	Blank(s)	9	Diseases of Heart	Alive or dead of other cause	Dead (attributable to causes other than this cancer dx)	Complete dates are available and there are more than 0 days of survival	Diseases of Heart	Dead	Active follow-up
5375	70-74 years	74 years	74	1917	June	1992	White	Female	Lung and Bronchus	C34.1-Upper lobe, lung		Lung and Bronchus	White	Non-Spanish-Hispanic-Latino	Non-Hispanic White	White	Single (never married)	Blank(s)	0	Diseases of Heart	Alive or dead of other cause	Dead (attributable to causes other than this cancer dx)	Complete dates are available and there are more than 0 days of survival	Diseases of Heart	Dead	Active follow-up
5427	70-74 years	72 years	72	1920	August	1992	White	Female	Corpus Uteri	C54.1-Endometrium		Corpus Uteri	White	Non-Spanish-Hispanic-Latino	Non-Hispanic White	White	Married (including common law)	Blank(s)	204	Diseases of Heart	Alive or dead of other cause	Dead (attributable to causes other than this cancer dx)	Complete dates are available and there are more than 0 days of survival	Diseases of Heart	Dead	Active follow-up
5680	80-84 years	80 years	80	1923	November	2003	White	Female	Breast	C50.9-Breast, NOS		Female Breast	White	Non-Spanish-Hispanic-Latino	Non-Hispanic White	White	Widowed	Blank(s)	120	Diseases of Heart	N/A not first tumor	N/A not first tumor	Complete dates are available and there are more than 0 days of survival	Diseases of Heart	Dead	Active follow-up
5685	85+ years	85+ years	88	1916	October	2005	White	Male	Melanoma of the Skin	C44.2-External ear		Melanoma of the Skin	White	Non-Spanish-Hispanic-Latino	Non-Hispanic White	White	Widowed	Blank(s)	8	Diseases of Heart	N/A not first tumor	N/A not first tumor	Complete dates are available and there are more than 0 days of survival	Diseases of Heart	Dead	Active follow-up
5923	60-64 years	62 years	62	1936	May	1999	Black	Male	Lung and Bronchus	C34.2-Middle lobe, lung		Lung and Bronchus	Black	Non-Spanish-Hispanic-Latino	Non-Hispanic Black	Black	Married (including common law)	Blank(s)	5	Diseases of Heart	Alive or dead of other cause	Dead (attributable to causes other than this cancer dx)	Complete dates are available and there are more than 0 days of survival	Diseases of Heart	Dead	Active follow-up
5948	75-79 years	75 years	75	1918	June	1994	White	Male	Prostate	C61.9-Prostate gland		Prostate	White	Non-Spanish-Hispanic-Latino	Non-Hispanic White	White	Unknown	Blank(s)	243	Diseases of Heart	Alive or dead of other cause	Dead (attributable to causes other than this cancer dx)	Complete dates are available and there are more than 0 days of survival	Diseases of Heart	Dead	Active follow-up
6000	80-84 years	84 years	84	1918	June	2003	White	Male	Melanoma of the Skin	C44.2-External ear		Melanoma of the Skin	White	Non-Spanish-Hispanic-Latino	Non-Hispanic White	White	Married (including common law)	Blank(s)	20	Diseases of Heart	N/A not first tumor	N/A not first tumor	Complete dates are available and there are more than 0 days of survival	Diseases of Heart	Dead	Active follow-up
6000	85+ years	85+ years	86	1918	November	2004	White	Male	Floor of Mouth	C04.0-Anterior floor of mouth		Floor of Mouth	White	Non-Spanish-Hispanic-Latino	Non-Hispanic White	White	Married (including common law)	Blank(s)	3	Diseases of Heart	N/A not first tumor	N/A not first tumor	Complete dates are available and there are more than 0 days of survival	Diseases of Heart	Dead	Active follow-up
6033	80-84 years	84 years	84	1908	May	1992	White	Male	Rectosigmoid Junction	C19.9-Rectosigmoid junction		Rectosigmoid Junction	White	Non-Spanish-Hispanic-Latino	Non-Hispanic White	White	Married (including common law)	Blank(s)	32	Diseases of Heart	Alive or dead of other cause	Dead (attributable to causes other than this cancer dx)	Complete dates are available and there are more than 0 days of survival	Diseases of Heart	Dead	Active follow-up
6039	85+ years	85+ years	85	1920	March	2006	White	Female	Breast	C50.8-Overlapping lesion of breast		Female Breast	White	Non-Spanish-Hispanic-Latino	Non-Hispanic White	White	Widowed	Blank(s)	83	Diseases of Heart	N/A not first tumor	N/A not first tumor	Complete dates are available and there are more than 0 days of survival	Diseases of Heart	Dead	Active follow-up
6123	70-74 years	74 years	74	1917	October	1992	White	Male	Lung and Bronchus	C34.1-Upper lobe, lung		Lung and Bronchus	White	Non-Spanish-Hispanic-Latino	Non-Hispanic White	White	Married (including common law)	Blank(s)	36	Diseases of Heart	Alive or dead of other cause	Dead (attributable to causes other than this cancer dx)	Complete dates are available and there are more than 0 days of survival	Diseases of Heart	Dead	Active follow-up
6323	75-79 years	77 years	77	1917	September	1994	White	Female	NHL - Nodal	C77.8-Lymph nodes of multiple regions		NHL - Nodal	White	Non-Spanish-Hispanic-Latino	Non-Hispanic White	White	Widowed	Blank(s)	126	Diseases of Heart	Alive or dead of other cause	Dead (attributable to causes other than this cancer dx)	Complete dates are available and there are more than 0 days of survival	Diseases of Heart	Dead	Active follow-up
6370	75-79 years	78 years	78	1922	August	2001	White	Male	Chronic Lymphocytic Leukemia	C42.1-Bone marrow		Chronic Lymphocytic Leukemia	White	Non-Spanish-Hispanic-Latino	Non-Hispanic White	White	Widowed	Blank(s)	136	Diseases of Heart	N/A not first tumor	N/A not first tumor	Complete dates are available and there are more than 0 days of survival	Diseases of Heart	Dead	Active follow-up
6423	70-74 years	73 years	73	1922	May	1995	White	Female	Corpus Uteri	C54.1-Endometrium		Corpus Uteri	White	Non-Spanish-Hispanic-Latino	Non-Hispanic White	White	Married (including common law)	Blank(s)	194	Diseases of Heart	Alive or dead of other cause	Dead (attributable to causes other than this cancer dx)	Complete dates are available and there are more than 0 days of survival	Diseases of Heart	Dead	Active follow-up
6423	70-74 years	74 years	74	1922	January	1997	White	Female	Melanoma of the Skin	C44.6-Skin of upper limb and shoulder		Melanoma of the Skin	White	Non-Spanish-Hispanic-Latino	Non-Hispanic White	White	Widowed	Blank(s)	173	Diseases of Heart	N/A not first tumor	N/A not first tumor	Complete dates are available and there are more than 0 days of survival	Diseases of Heart	Dead	Active follow-up
6423	85+ years	85+ years	88	1922	January	2011	White	Female	Pancreas	C25.2-Tail of pancreas		Pancreas	White	Non-Spanish-Hispanic-Latino	Non-Hispanic White	White	Widowed	Insured	5	Diseases of Heart	N/A not first tumor	N/A not first tumor	Complete dates are available and there are more than 0 days of survival	Diseases of Heart	Dead	Active follow-up
6423	85+ years	85+ years	89	1922	May	2011	White	Female	Rectosigmoid Junction	C19.9-Rectosigmoid junction		Rectosigmoid Junction	White	Non-Spanish-Hispanic-Latino	Non-Hispanic White	White	Widowed	Insured	1	Diseases of Heart	N/A not first tumor	N/A not first tumor	Complete dates are available and there are more than 0 days of survival	Diseases of Heart	Dead	Active follow-up
6446	65-69 years	68 years	68	1936	February	2005	White	Female	Melanoma of the Skin	C44.4-Skin of scalp and neck		Melanoma of the Skin	White	Non-Spanish-Hispanic-Latino	Non-Hispanic White	White	Widowed	Blank(s)	62	Diseases of Heart	N/A not first tumor	N/A not first tumor	Complete dates are available and there are more than 0 days of survival	Diseases of Heart	Dead	Active follow-up
6586	75-79 years	75 years	75	1918	January	1994	White	Male	Prostate	C61.9-Prostate gland		Prostate	White	Non-Spanish-Hispanic-Latino	Non-Hispanic White	White	Single (never married)	Blank(s)	19	Diseases of Heart	Alive or dead of other cause	Dead (attributable to causes other than this cancer dx)	Complete dates are available and there are more than 0 days of survival	Diseases of Heart	Dead	Active follow-up
6677	85+ years	85+ years	90	1917	March	2007	White	Female	Breast	C50.1-Central portion of breast		Female Breast	White	Non-Spanish-Hispanic-Latino	Non-Hispanic White	White	Widowed	Insured	2	Diseases of Heart	N/A not first tumor	N/A not first tumor	Complete dates are available and there are more than 0 days of survival	Diseases of Heart	Dead	Active follow-up
6681	85+ years	85+ years	89	1911	February	2001	White	Male	Prostate	C61.9-Prostate gland		Prostate	White	Non-Spanish-Hispanic-Latino	Non-Hispanic White	White	Married (including common law)	Blank(s)	77	Diseases of Heart	Alive or dead of other cause	Dead (attributable to causes other than this cancer dx)	Complete dates are available and there are more than 0 days of survival	Diseases of Heart	Dead	Active follow-up
6730	85+ years	85+ years	85	1907	December	1992	Other (American Indian/AK Native, Asian/Pacific Islander)	Female	Ascending Colon	C18.2-Ascending colon		Ascending Colon	Asian or Pacific Islander	Non-Spanish-Hispanic-Latino	Non-Hispanic Asian or Pacific Islander	Vietnamese (1988+)	Married (including common law)	Blank(s)	171	Diseases of Heart	Alive or dead of other cause	Dead (attributable to causes other than this cancer dx)	Complete dates are available and there are more than 0 days of survival	Diseases of Heart	Dead	Active follow-up
6746	85+ years	85+ years	85	1925	July	2010	White	Male	Urinary Bladder	C67.9-Bladder, NOS		Urinary Bladder	White	Non-Spanish-Hispanic-Latino	Non-Hispanic White	White	Married (including common law)	Insured	3	Diseases of Heart	N/A not first tumor	N/A not first tumor	Complete dates are available and there are more than 0 days of survival	Diseases of Heart	Dead	Active follow-up
6935	85+ years	85+ years	87	1908	March	1996	White	Female	Melanoma of the Skin	C44.5-Skin of trunk		Melanoma of the Skin	White	Non-Spanish-Hispanic-Latino	Non-Hispanic White	White	Married (including common law)	Blank(s)	90	Diseases of Heart	N/A not first tumor	N/A not first tumor	Complete dates are available and there are more than 0 days of survival	Diseases of Heart	Dead	Active follow-up
6949	65-69 years	65 years	65	1930	October	1995	White	Male	Lung and Bronchus	C34.3-Lower lobe, lung		Lung and Bronchus	White	Non-Spanish-Hispanic-Latino	Non-Hispanic White	White	Married (including common law)	Blank(s)	55	Diseases of Heart	Alive or dead of other cause	Dead (attributable to causes other than this cancer dx)	Complete dates are available and there are more than 0 days of survival	Diseases of Heart	Dead	Active follow-up
6956	85+ years	85+ years	85	1910	July	1995	White	Female	NHL - Extranodal	C44.9-Skin, NOS		NHL - Extranodal	White	Non-Spanish-Hispanic-Latino	Non-Hispanic White	White	Widowed	Blank(s)	20	Diseases of Heart	Alive or dead of other cause	Dead (attributable to causes other than this cancer dx)	Complete dates are available and there are more than 0 days of survival	Diseases of Heart	Dead	Active follow-up
6962	75-79 years	75 years	75	1929	April	2004	White	Male	Prostate	C61.9-Prostate gland		Prostate	White	Non-Spanish-Hispanic-Latino	Non-Hispanic White	White	Divorced	Blank(s)	111	Diseases of Heart	N/A not first tumor	N/A not first tumor	Complete dates are available and there are more than 0 days of survival	Diseases of Heart	Dead	Active follow-up
7105	80-84 years	82 years	82	1924	August	2006	White	Male	Other Digestive Organs	C26.9-Gastrointestinal tract, NOS		Other Digestive Organs	White	Non-Spanish-Hispanic-Latino	Non-Hispanic White	White	Married (including common law)	Blank(s)	7	Diseases of Heart	N/A not first tumor	N/A not first tumor	Complete dates are available and there are more than 0 days of survival	Diseases of Heart	Dead	Active follow-up
7222	80-84 years	84 years	84	1924	May	2009	White	Male	Urinary Bladder	C67.9-Bladder, NOS		Urinary Bladder	White	Non-Spanish-Hispanic-Latino	Non-Hispanic White	White	Widowed	Insured/No specifics	78	Diseases of Heart	N/A not first tumor	N/A not first tumor	Complete dates are available and there are more than 0 days of survival	Diseases of Heart	Dead	Active follow-up
7424	55-59 years	55 years	55	1941	May	1996	White	Female	Breast	C50.9-Breast, NOS		Female Breast	White	Non-Spanish-Hispanic-Latino	Non-Hispanic White	White	Single (never married)	Blank(s)	56	Diseases of Heart	Alive or dead of other cause	Dead (attributable to causes other than this cancer dx)	Complete dates are available and there are more than 0 days of survival	Diseases of Heart	Dead	Active follow-up
7511	75-79 years	76 years	76	1918	March	1994	White	Female	Breast	C50.4-Upper-outer quadrant of breast		Female Breast	White	Non-Spanish-Hispanic-Latino	Non-Hispanic White	White	Unknown	Blank(s)	53	Diseases of Heart	Alive or dead of other cause	Dead (attributable to causes other than this cancer dx)	Complete dates are available and there are more than 0 days of survival	Diseases of Heart	Dead	Active follow-up
7676	65-69 years	66 years	66	1926	June	1993	White	Male	Melanoma of the Skin	C44.3-Skin other/unspec parts of face		Melanoma of the Skin	White	Non-Spanish-Hispanic-Latino	Non-Hispanic White	White	Unknown	Blank(s)	111	Diseases of Heart	Alive or dead of other cause	Dead (attributable to causes other than this cancer dx)	Complete dates are available and there are more than 0 days of survival	Diseases of Heart	Dead	Active follow-up
7701	75-79 years	76 years	76	1921	June	1997	Black	Male	Prostate	C61.9-Prostate gland		Prostate	Black	Non-Spanish-Hispanic-Latino	Non-Hispanic Black	Black	Married (including common law)	Blank(s)	103	Diseases of Heart	Alive or dead of other cause	Dead (attributable to causes other than this cancer dx)	Complete dates are available and there are more than 0 days of survival	Diseases of Heart	Dead	Active follow-up
7749	80-84 years	81 years	81	1919	October	2001	White	Female	Breast	C50.9-Breast, NOS		Female Breast	White	Non-Spanish-Hispanic-Latino	Non-Hispanic White	White	Widowed	Blank(s)	2	Diseases of Heart	Alive or dead of other cause	Dead (attributable to causes other than this cancer dx)	Complete dates are available and there are more than 0 days of survival	Diseases of Heart	Dead	Active follow-up
7902	80-84 years	81 years	81	1927	September	2009	White	Female	Breast	C50.9-Breast, NOS		Female Breast	White	Non-Spanish-Hispanic-Latino	Non-Hispanic White	White	Divorced	Insured	14	Diseases of Heart	N/A not first tumor	N/A not first tumor	Complete dates are available and there are more than 0 days of survival	Diseases of Heart	Dead	Active follow-up
7972	80-84 years	80 years	80	1925	February	2006	White	Male	NHL - Extranodal	C05.0-Hard palate		NHL - Extranodal	White	Non-Spanish-Hispanic-Latino	Non-Hispanic White	White	Married (including common law)	Blank(s)	93	Diseases of Heart	N/A not first tumor	N/A not first tumor	Complete dates are available and there are more than 0 days of survival	Diseases of Heart	Dead	Active follow-up
7972	85+ years	85+ years	88	1925	April	2013	White	Male	NHL - Extranodal	C67.0-Trigone of bladder		NHL - Extranodal	White	Non-Spanish-Hispanic-Latino	Non-Hispanic White	White	Married (including common law)	Insured	7	Diseases of Heart	N/A not first tumor	N/A not first tumor	Complete dates are available and there are more than 0 days of survival	Diseases of Heart	Dead	Active follow-up
8357	75-79 years	77 years	77	1920	September	1997	White	Male	Prostate	C61.9-Prostate gland		Prostate	White	Non-Spanish-Hispanic-Latino	Non-Hispanic White	White	Married (including common law)	Blank(s)	136	Diseases of Heart	Alive or dead of other cause	Dead (attributable to causes other than this cancer dx)	Complete dates are available and there are more than 0 days of survival	Diseases of Heart	Dead	Active follow-up
8371	85+ years	85+ years	86	1926	Blank(s)	2012	White	Male	Myeloma	C42.1-Bone marrow		Myeloma	White	Non-Spanish-Hispanic-Latino	Non-Hispanic White	White	Widowed	Insured/No specifics	6	Diseases of Heart	N/A not first tumor	N/A not first tumor	Incomplete dates are available and there cannot be zero days of follow-up	Diseases of Heart	Dead	Active follow-up
8407	50-54 years	51 years	51	1950	July	2001	White	Male	Kidney and Renal Pelvis	C64.9-Kidney, NOS		Kidney	White	Non-Spanish-Hispanic-Latino	Non-Hispanic White	White	Married (including common law)	Blank(s)	8	Diseases of Heart	Alive or dead of other cause	Dead (attributable to causes other than this cancer dx)	Complete dates are available and there are more than 0 days of survival	Diseases of Heart	Dead	Active follow-up
8530	65-69 years	66 years	66	1931	Blank(s)	1997	White	Male	Large Intestine, NOS	C18.9-Colon, NOS		Large Intestine, NOS	White	Non-Spanish-Hispanic-Latino	Non-Hispanic White	White	Divorced	Blank(s)	36	Diseases of Heart	Alive or dead of other cause	Dead (attributable to causes other than this cancer dx)	Incomplete dates are available and there cannot be zero days of follow-up	Diseases of Heart	Dead	Active follow-up
8537	75-79 years	79 years	79	1921	January	2001	Black	Male	Descending Colon	C18.6-Descending colon		Descending Colon	Black	Non-Spanish-Hispanic-Latino	Non-Hispanic Black	Black	Married (including common law)	Blank(s)	55	Diseases of Heart	Alive or dead of other cause	Dead (attributable to causes other than this cancer dx)	Complete dates are available and there are more than 0 days of survival	Diseases of Heart	Dead	Active follow-up
8545	70-74 years	70 years	70	1931	September	2001	White	Male	Prostate	C61.9-Prostate gland		Prostate	White	Non-Spanish-Hispanic-Latino	Non-Hispanic White	White	Unknown	Blank(s)	135	Diseases of Heart	Alive or dead of other cause	Dead (attributable to causes other than this cancer dx)	Complete dates are available and there are more than 0 days of survival	Diseases of Heart	Dead	Active follow-up
8565	80-84 years	84 years	84	1915	March	2000	White	Male	NHL - Nodal	C77.8-Lymph nodes of multiple regions		NHL - Nodal	White	Non-Spanish-Hispanic-Latino	Non-Hispanic White	White	Married (including common law)	Blank(s)	11	Diseases of Heart	N/A not first tumor	N/A not first tumor	Complete dates are available and there are more than 0 days of survival	Diseases of Heart	Dead	Active follow-up
8565	80-84 years	84 years	84	1915	May	2000	White	Male	Melanoma of the Skin	C44.3-Skin other/unspec parts of face		Melanoma of the Skin	White	Non-Spanish-Hispanic-Latino	Non-Hispanic White	White	Unknown	Blank(s)	8	Diseases of Heart	N/A not first tumor	N/A not first tumor	Complete dates are available and there are more than 0 days of survival	Diseases of Heart	Dead	Active follow-up
8620	65-69 years	69 years	69	1932	July	2001	White	Male	Kidney and Renal Pelvis	C64.9-Kidney, NOS		Kidney	White	Non-Spanish-Hispanic-Latino	Non-Hispanic White	White	Widowed	Blank(s)	37	Diseases of Heart	Alive or dead of other cause	Dead (attributable to causes other than this cancer dx)	Complete dates are available and there are more than 0 days of survival	Diseases of Heart	Dead	Active follow-up
8637	80-84 years	83 years	83	1918	January	2002	White	Female	Melanoma of the Skin	C44.3-Skin other/unspec parts of face		Melanoma of the Skin	White	Non-Spanish-Hispanic-Latino	Non-Hispanic White	White	Married (including common law)	Blank(s)	125	Diseases of Heart	Alive or dead of other cause	Dead (attributable to causes other than this cancer dx)	Complete dates are available and there are more than 0 days of survival	Diseases of Heart	Dead	Active follow-up
8640	65-69 years	68 years	68	1933	November	2001	White	Male	Lung and Bronchus	C34.3-Lower lobe, lung		Lung and Bronchus	White	Non-Spanish-Hispanic-Latino	Non-Hispanic White	White	Unknown	Blank(s)	29	Diseases of Heart	N/A not first tumor	N/A not first tumor	Complete dates are available and there are more than 0 days of survival	Diseases of Heart	Dead	Active follow-up
8708	80-84 years	81 years	81	1918	January	2000	White	Male	Urinary Bladder	C67.9-Bladder, NOS		Urinary Bladder	White	Non-Spanish-Hispanic-Latino	Non-Hispanic White	White	Unknown	Blank(s)	111	Diseases of Heart	Alive or dead of other cause	Dead (attributable to causes other than this cancer dx)	Complete dates are available and there are more than 0 days of survival	Diseases of Heart	Dead	Active follow-up
8766	75-79 years	76 years	76	1921	October	1997	White	Male	Urinary Bladder	C67.6-Ureteric orifice		Urinary Bladder	White	Non-Spanish-Hispanic-Latino	Non-Hispanic White	White	Unknown	Blank(s)	178	Diseases of Heart	Alive or dead of other cause	Dead (attributable to causes other than this cancer dx)	Complete dates are available and there are more than 0 days of survival	Diseases of Heart	Dead	Active follow-up
8784	75-79 years	75 years	75	1925	December	2000	White	Male	Prostate	C61.9-Prostate gland		Prostate	White	Non-Spanish-Hispanic-Latino	Non-Hispanic White	White	Married (including common law)	Blank(s)	33	Diseases of Heart	Alive or dead of other cause	Dead (attributable to causes other than this cancer dx)	Complete dates are available and there are more than 0 days of survival	Diseases of Heart	Dead	Active follow-up
8823	80-84 years	81 years	81	1919	March	2001	White	Male	Prostate	C61.9-Prostate gland		Prostate	White	Non-Spanish-Hispanic-Latino	Non-Hispanic White	White	Unknown	Blank(s)	57	Diseases of Heart	Alive or dead of other cause	Dead (attributable to causes other than this cancer dx)	Complete dates are available and there are more than 0 days of survival	Diseases of Heart	Dead	Active follow-up
8827	75-79 years	79 years	79	1922	March	2002	Other (American Indian/AK Native, Asian/Pacific Islander)	Male	NHL - Nodal	C42.2-Spleen		NHL - Nodal	Asian or Pacific Islander	Non-Spanish-Hispanic-Latino	Non-Hispanic Asian or Pacific Islander	Filipino	Widowed	Blank(s)	26	Diseases of Heart	N/A not first tumor	N/A not first tumor	Complete dates are available and there are more than 0 days of survival	Diseases of Heart	Dead	Active follow-up
8837	65-69 years	69 years	69	1932	April	2002	White	Male	Prostate	C61.9-Prostate gland		Prostate	White	Non-Spanish-Hispanic-Latino	Non-Hispanic White	White	Married (including common law)	Blank(s)	18	Diseases of Heart	Alive or dead of other cause	Dead (attributable to causes other than this cancer dx)	Complete dates are available and there are more than 0 days of survival	Diseases of Heart	Dead	Active follow-up
8871	80-84 years	81 years	81	1920	March	2002	White	Male	Lung and Bronchus	C34.1-Upper lobe, lung		Lung and Bronchus	White	Non-Spanish-Hispanic-Latino	Non-Hispanic White	White	Single (never married)	Blank(s)	0	Diseases of Heart	Alive or dead of other cause	Dead (attributable to causes other than this cancer dx)	Complete dates are available and there are more than 0 days of survival	Diseases of Heart	Dead	Active follow-up
8957	60-64 years	62 years	62	1930	January	1993	White	Male	Soft Tissue including Heart	C49.2-Conn, subcutaneous, other soft tis: lower limb, hip		Soft Tissue including Heart	White	Non-Spanish-Hispanic-Latino	Non-Hispanic White	White	Divorced	Blank(s)	72	Diseases of Heart	Alive or dead of other cause	Dead (attributable to causes other than this cancer dx)	Incomplete dates are available and there cannot be zero days of follow-up	Diseases of Heart	Dead	Active follow-up
9003	85+ years	85+ years	85	1915	September	2001	White	Male	Prostate	C61.9-Prostate gland		Prostate	White	Non-Spanish-Hispanic-Latino	Non-Hispanic White	White	Married (including common law)	Blank(s)	50	Diseases of Heart	N/A not first tumor	N/A not first tumor	Complete dates are available and there are more than 0 days of survival	Diseases of Heart	Dead	Active follow-up
9023	60-64 years	63 years	63	1934	July	1997	White	Male	Rectum	C20.9-Rectum, NOS		Rectum	White	Non-Spanish-Hispanic-Latino	Non-Hispanic White	White	Single (never married)	Blank(s)	1	Diseases of Heart	Alive or dead of other cause	Dead (attributable to causes other than this cancer dx)	Complete dates are available and there are more than 0 days of survival	Diseases of Heart	Dead	Active follow-up
9200	85+ years	85+ years	86	1907	December	1993	White	Female	Lip	C00.1-External lower lip		Lip	White	Non-Spanish-Hispanic-Latino	Non-Hispanic White	White	Widowed	Blank(s)	31	Diseases of Heart	N/A not first tumor	N/A not first tumor	Incomplete dates are available and there cannot be zero days of follow-up	Diseases of Heart	Dead	Active follow-up
9235	75-79 years	76 years	76	1917	January	1994	White	Male	NHL - Nodal	C77.5-Pelvic lymph nodes		NHL - Nodal	White	Non-Spanish-Hispanic-Latino	Non-Hispanic White	White	Married (including common law)	Blank(s)	19	Diseases of Heart	N/A not first tumor	N/A not first tumor	Complete dates are available and there are more than 0 days of survival	Diseases of Heart	Dead	Active follow-up
9319	70-74 years	72 years	72	1919	March	1992	White	Female	Breast	C50.3-Lower-inner quadrant of breast		Female Breast	White	Non-Spanish-Hispanic-Latino	Non-Hispanic White	White	Married (including common law)	Blank(s)	61	Diseases of Heart	Alive or dead of other cause	Dead (attributable to causes other than this cancer dx)	Complete dates are available and there are more than 0 days of survival	Diseases of Heart	Dead	Active follow-up
9334	85+ years	85+ years	96	1911	February	2008	White	Female	Urinary Bladder	C67.9-Bladder, NOS		Urinary Bladder	White	Non-Spanish-Hispanic-Latino	Non-Hispanic White	White	Widowed	Insured	53	Diseases of Heart	N/A not first tumor	N/A not first tumor	Complete dates are available and there are more than 0 days of survival	Diseases of Heart	Dead	Active follow-up
9356	55-59 years	59 years	59	1944	June	2004	Black	Male	Rectum	C20.9-Rectum, NOS		Rectum	Black	Non-Spanish-Hispanic-Latino	Non-Hispanic Black	Black	Divorced	Blank(s)	22	Diseases of Heart	N/A not first tumor	N/A not first tumor	Complete dates are available and there are more than 0 days of survival	Diseases of Heart	Dead	Active follow-up
9441	75-79 years	78 years	78	1913	February	1992	White	Female	Breast	C50.9-Breast, NOS		Female Breast	White	Non-Spanish-Hispanic-Latino	Non-Hispanic White	White	Married (including common law)	Blank(s)	105	Diseases of Heart	Alive or dead of other cause	Dead (attributable to causes other than this cancer dx)	Complete dates are available and there are more than 0 days of survival	Diseases of Heart	Dead	Active follow-up
9456	75-79 years	77 years	77	1936	August	2013	Black	Male	Prostate	C61.9-Prostate gland		Prostate	Black	Non-Spanish-Hispanic-Latino	Non-Hispanic Black	Black	Widowed	Insurance status unknown	2	Diseases of Heart	N/A not first tumor	N/A not first tumor	Complete dates are available and there are more than 0 days of survival	Diseases of Heart	Dead	Active follow-up
9504	65-69 years	66 years	66	1925	March	1992	White	Male	Lung and Bronchus	C34.3-Lower lobe, lung		Lung and Bronchus	White	Non-Spanish-Hispanic-Latino	Non-Hispanic White	White	Single (never married)	Blank(s)	3	Diseases of Heart	Alive or dead of other cause	Dead (attributable to causes other than this cancer dx)	Complete dates are available and there are more than 0 days of survival	Diseases of Heart	Dead	Active follow-up
9508	60-64 years	60 years	60	1945	September	2006	Other (American Indian/AK Native, Asian/Pacific Islander)	Female	Kidney and Renal Pelvis	C64.9-Kidney, NOS		Kidney	Asian or Pacific Islander	Non-Spanish-Hispanic-Latino	Non-Hispanic Asian or Pacific Islander	Korean (1988+)	Divorced	Blank(s)	92	Diseases of Heart	N/A not first tumor	N/A not first tumor	Incomplete dates are available and there cannot be zero days of follow-up	Diseases of Heart	Dead	Active follow-up
9644	80-84 years	83 years	83	1922	December	2005	Black	Male	Lung and Bronchus	C34.3-Lower lobe, lung		Lung and Bronchus	Black	Non-Spanish-Hispanic-Latino	Non-Hispanic Black	Black	Married (including common law)	Blank(s)	25	Diseases of Heart	N/A not first tumor	N/A not first tumor	Complete dates are available and there are more than 0 days of survival	Diseases of Heart	Dead	Active follow-up
9919	80-84 years	80 years	80	1914	April	1994	White	Male	Other Male Genital Organs	C63.2-Scrotum, NOS		Other Male Genital Organs	White	Non-Spanish-Hispanic-Latino	Non-Hispanic White	White	Married (including common law)	Blank(s)	103	Diseases of Heart	Alive or dead of other cause	Dead (attributable to causes other than this cancer dx)	Complete dates are available and there are more than 0 days of survival	Diseases of Heart	Dead	Active follow-up
9919	85+ years	85+ years	87	1914	June	2001	White	Male	Urinary Bladder	C67.9-Bladder, NOS		Urinary Bladder	White	Non-Spanish-Hispanic-Latino	Non-Hispanic White	White	Widowed	Blank(s)	17	Diseases of Heart	N/A not first tumor	N/A not first tumor	Complete dates are available and there are more than 0 days of survival	Diseases of Heart	Dead	Active follow-up
9961	75-79 years	76 years	76	1925	December	2001	White	Female	Cervix Uteri	C53.9-Cervix uteri		Cervix Uteri	White	Non-Spanish-Hispanic-Latino	Non-Hispanic White	White	Widowed	Blank(s)	8	Diseases of Heart	Alive or dead of other cause	Dead (attributable to causes other than this cancer dx)	Complete dates are available and there are more than 0 days of survival	Diseases of Heart	Dead	Active follow-up
9967	80-84 years	81 years	81	1919	July	2001	White	Female	Breast	C50.9-Breast, NOS		Female Breast	White	Spanish-Hispanic-Latino	Hispanic (All Races)	White	Married (including common law)	Blank(s)	14	Diseases of Heart	N/A not first tumor	N/A not first tumor	Complete dates are available and there are more than 0 days of survival	Diseases of Heart	Dead	Active follow-up
10500	70-74 years	70 years	70	1925	November	1995	White	Female	Rectum	C20.9-Rectum, NOS		Rectum	White	Non-Spanish-Hispanic-Latino	Non-Hispanic White	White	Widowed	Blank(s)	181	Diseases of Heart	N/A not first tumor	N/A not first tumor	Complete dates are available and there are more than 0 days of survival	Diseases of Heart	Dead	Active follow-up
10528	85+ years	85+ years	94	1902	November	1996	White	Female	Ovary	C56.9-Ovary		Ovary	White	Non-Spanish-Hispanic-Latino	Non-Hispanic White	White	Widowed	Blank(s)	9	Diseases of Heart	N/A not first tumor	N/A not first tumor	Complete dates are available and there are more than 0 days of survival	Diseases of Heart	Dead	Active follow-up
10703	85+ years	85+ years	86	1917	October	2003	White	Female	Breast	C50.9-Breast, NOS		Female Breast	White	Non-Spanish-Hispanic-Latino	Non-Hispanic White	White	Widowed	Blank(s)	109	Diseases of Heart	N/A not first tumor	N/A not first tumor	Complete dates are available and there are more than 0 days of survival	Diseases of Heart	Dead	Active follow-up
10738	70-74 years	74 years	74	1931	May	2006	Other (American Indian/AK Native, Asian/Pacific Islander)	Female	Rectum	C20.9-Rectum, NOS		Rectum	Asian or Pacific Islander	Non-Spanish-Hispanic-Latino	Non-Hispanic Asian or Pacific Islander	Filipino	Widowed	Blank(s)	75	Diseases of Heart	N/A not first tumor	N/A not first tumor	Incomplete dates are available and there cannot be zero days of follow-up	Diseases of Heart	Dead	Active follow-up
10738	75-79 years	76 years	76	1931	April	2008	Other (American Indian/AK Native, Asian/Pacific Islander)	Female	Corpus Uteri	C54.1-Endometrium		Corpus Uteri	Asian or Pacific Islander	Non-Spanish-Hispanic-Latino	Non-Hispanic Asian or Pacific Islander	Filipino	Widowed	Insured/No specifics	53	Diseases of Heart	N/A not first tumor	N/A not first tumor	Complete dates are available and there are more than 0 days of survival	Diseases of Heart	Dead	Active follow-up
10793	50-54 years	52 years	52	1957	September	2009	White	Female	Acute Myeloid Leukemia	C42.1-Bone marrow		Acute Myeloid Leukemia	White	Non-Spanish-Hispanic-Latino	Non-Hispanic White	White	Married (including common law)	Insured	0	Diseases of Heart	N/A not first tumor	N/A not first tumor	Complete dates are available and there are more than 0 days of survival	Diseases of Heart	Dead	Active follow-up
10826	70-74 years	71 years	71	1926	November	1997	White	Female	Corpus Uteri	C54.1-Endometrium		Corpus Uteri	White	Spanish-Hispanic-Latino	Hispanic (All Races)	White	Married (including common law)	Blank(s)	46	Diseases of Heart	Alive or dead of other cause	Dead (attributable to causes other than this cancer dx)	Complete dates are available and there are more than 0 days of survival	Diseases of Heart	Dead	Active follow-up
10866	80-84 years	82 years	82	1925	March	2008	White	Male	Urinary Bladder	C67.4-Posterior wall of bladder		Urinary Bladder	White	Non-Spanish-Hispanic-Latino	Non-Hispanic White	White	Married (including common law)	Insured	34	Diseases of Heart	N/A not first tumor	N/A not first tumor	Complete dates are available and there are more than 0 days of survival	Diseases of Heart	Dead	Active follow-up
10962	65-69 years	66 years	66	1930	July	1997	White	Female	Lung and Bronchus	C34.9-Lung, NOS		Lung and Bronchus	White	Non-Spanish-Hispanic-Latino	Non-Hispanic White	White	Single (never married)	Blank(s)	119	Diseases of Heart	Alive or dead of other cause	Dead (attributable to causes other than this cancer dx)	Complete dates are available and there are more than 0 days of survival	Diseases of Heart	Dead	Active follow-up
11171	85+ years	85+ years	95	1914	August	2009	White	Female	Melanoma of the Skin	C44.3-Skin other/unspec parts of face		Melanoma of the Skin	White	Non-Spanish-Hispanic-Latino	Non-Hispanic White	White	Widowed	Any Medicaid	29	Diseases of Heart	N/A not first tumor	N/A not first tumor	Complete dates are available and there are more than 0 days of survival	Diseases of Heart	Dead	Active follow-up
11177	85+ years	85+ years	88	1911	August	2000	White	Male	Cecum	C18.0-Cecum		Cecum	White	Non-Spanish-Hispanic-Latino	Non-Hispanic White	White	Married (including common law)	Blank(s)	60	Diseases of Heart	N/A not first tumor	N/A not first tumor	Complete dates are available and there are more than 0 days of survival	Diseases of Heart	Dead	Active follow-up
11187	65-69 years	65 years	65	1926	September	1992	White	Female	NHL - Extranodal	C69.5-Lacrimal gland		NHL - Extranodal	White	Non-Spanish-Hispanic-Latino	Non-Hispanic White	White	Widowed	Blank(s)	194	Diseases of Heart	Alive or dead of other cause	Dead (attributable to causes other than this cancer dx)	Complete dates are available and there are more than 0 days of survival	Diseases of Heart	Dead	Active follow-up
11231	65-69 years	68 years	68	1924	January	1993	Other (American Indian/AK Native, Asian/Pacific Islander)	Female	Breast	C50.1-Central portion of breast		Female Breast	Asian or Pacific Islander	Non-Spanish-Hispanic-Latino	Non-Hispanic Asian or Pacific Islander	Filipino	Married (including common law)	Blank(s)	191	Diseases of Heart	Alive or dead of other cause	Dead (attributable to causes other than this cancer dx)	Complete dates are available and there are more than 0 days of survival	Diseases of Heart	Dead	Active follow-up
11353	80-84 years	82 years	82	1925	January	2008	Other (American Indian/AK Native, Asian/Pacific Islander)	Female	Myeloma	C42.1-Bone marrow		Myeloma	Asian or Pacific Islander	Non-Spanish-Hispanic-Latino	Non-Hispanic Asian or Pacific Islander	Japanese	Widowed	Insured	20	Diseases of Heart	N/A not first tumor	N/A not first tumor	Complete dates are available and there are more than 0 days of survival	Diseases of Heart	Dead	Active follow-up
11370	70-74 years	71 years	71	1931	March	2002	White	Female	Ovary	C56.9-Ovary		Ovary	White	Non-Spanish-Hispanic-Latino	Non-Hispanic White	White	Widowed	Blank(s)	124	Diseases of Heart	Alive or dead of other cause	Dead (attributable to causes other than this cancer dx)	Complete dates are available and there are more than 0 days of survival	Diseases of Heart	Dead	Active follow-up
11431	75-79 years	79 years	79	1921	May	2000	White	Male	NHL - Nodal	C77.8-Lymph nodes of multiple regions		NHL - Nodal	White	Non-Spanish-Hispanic-Latino	Non-Hispanic White	White	Married (including common law)	Blank(s)	18	Diseases of Heart	N/A not first tumor	N/A not first tumor	Complete dates are available and there are more than 0 days of survival	Diseases of Heart	Dead	Active follow-up
11433	85+ years	85+ years	87	1908	October	1995	White	Female	Breast	C50.4-Upper-outer quadrant of breast		Female Breast	White	Non-Spanish-Hispanic-Latino	Non-Hispanic White	White	Widowed	Blank(s)	68	Diseases of Heart	N/A not first tumor	N/A not first tumor	Complete dates are available and there are more than 0 days of survival	Diseases of Heart	Dead	Active follow-up
11439	70-74 years	70 years	70	1928	February	1999	White	Male	Soft Tissue including Heart	C49.4-Conn, subcutaneous, other soft tis: abdomen		Soft Tissue including Heart	White	Non-Spanish-Hispanic-Latino	Non-Hispanic White	White	Married (including common law)	Blank(s)	7	Diseases of Heart	N/A not first tumor	N/A not first tumor	Complete dates are available and there are more than 0 days of survival	Diseases of Heart	Dead	Active follow-up
11584	85+ years	85+ years	90	1909	June	1999	White	Female	Sigmoid Colon	C18.7-Sigmoid colon		Sigmoid Colon	White	Non-Spanish-Hispanic-Latino	Non-Hispanic White	White	Single (never married)	Blank(s)	22	Diseases of Heart	N/A not first tumor	N/A not first tumor	Complete dates are available and there are more than 0 days of survival	Diseases of Heart	Dead	Active follow-up
11585	85+ years	85+ years	91	1908	October	1999	White	Male	Prostate	C61.9-Prostate gland		Prostate	White	Non-Spanish-Hispanic-Latino	Non-Hispanic White	White	Married (including common law)	Blank(s)	116	Diseases of Heart	N/A not first tumor	N/A not first tumor	Complete dates are available and there are more than 0 days of survival	Diseases of Heart	Dead	Active follow-up
11876	85+ years	85+ years	92	1907	August	1999	White	Female	Rectum	C20.9-Rectum, NOS		Rectum	White	Non-Spanish-Hispanic-Latino	Non-Hispanic White	White	Widowed	Blank(s)	86	Diseases of Heart	N/A not first tumor	N/A not first tumor	Complete dates are available and there are more than 0 days of survival	Diseases of Heart	Dead	Active follow-up
12216	75-79 years	75 years	75	1921	October	1996	Other (American Indian/AK Native, Asian/Pacific Islander)	Female	Lung and Bronchus	C34.1-Upper lobe, lung		Lung and Bronchus	Asian or Pacific Islander	Non-Spanish-Hispanic-Latino	Non-Hispanic Asian or Pacific Islander	Chinese	Married (including common law)	Blank(s)	139	Diseases of Heart	N/A not first tumor	N/A not first tumor	Complete dates are available and there are more than 0 days of survival	Diseases of Heart	Dead	Active follow-up
12440	85+ years	85+ years	85	1909	April	1995	White	Female	Gum and Other Mouth	C06.0-Cheek mucosa		Gum and Other Mouth	White	Non-Spanish-Hispanic-Latino	Non-Hispanic White	White	Unknown	Blank(s)	23	Diseases of Heart	N/A not first tumor	N/A not first tumor	Complete dates are available and there are more than 0 days of survival	Diseases of Heart	Dead	Active follow-up
12512	80-84 years	83 years	83	1911	May	1994	White	Female	Large Intestine, NOS	C18.8-Overlapping lesion of colon		Large Intestine, NOS	White	Spanish-Hispanic-Latino	Hispanic (All Races)	White	Married (including common law)	Blank(s)	20	Diseases of Heart	N/A not first tumor	N/A not first tumor	Complete dates are available and there are more than 0 days of survival	Diseases of Heart	Dead	Active follow-up
12669	85+ years	85+ years	85	1913	December	1998	White	Male	Prostate	C61.9-Prostate gland		Prostate	White	Non-Spanish-Hispanic-Latino	Non-Hispanic White	White	Married (including common law)	Blank(s)	73	Diseases of Heart	N/A not first tumor	N/A not first tumor	Complete dates are available and there are more than 0 days of survival	Diseases of Heart	Dead	Active follow-up
12729	85+ years	85+ years	91	1903	January	1995	White	Male	Urinary Bladder	C67.2-Lateral wall of bladder		Urinary Bladder	White	Non-Spanish-Hispanic-Latino	Non-Hispanic White	White	Married (including common law)	Blank(s)	98	Diseases of Heart	N/A not first tumor	N/A not first tumor	Incomplete dates are available and there cannot be zero days of follow-up	Diseases of Heart	Dead	Active follow-up
12968	85+ years	85+ years	91	1902	April	1993	White	Female	Gum and Other Mouth	C05.1-Soft palate, NOS		Gum and Other Mouth	White	Non-Spanish-Hispanic-Latino	Non-Hispanic White	White	Single (never married)	Blank(s)	96	Diseases of Heart	N/A not first tumor	N/A not first tumor	Complete dates are available and there are more than 0 days of survival	Diseases of Heart	Dead	Active follow-up
13228	80-84 years	84 years	84	1908	May	1992	White	Female	Breast	C50.9-Breast, NOS		Female Breast	White	Non-Spanish-Hispanic-Latino	Non-Hispanic White	White	Widowed	Blank(s)	18	Diseases of Heart	N/A not first tumor	N/A not first tumor	Complete dates are available and there are more than 0 days of survival	Diseases of Heart	Dead	Active follow-up
14778	85+ years	85+ years	85	1910	April	1996	White	Male	Myeloma	C42.1-Bone marrow		Myeloma	White	Spanish-Hispanic-Latino	Hispanic (All Races)	White	Married (including common law)	Blank(s)	28	Diseases of Heart	N/A not first tumor	N/A not first tumor	Incomplete dates are available and there cannot be zero days of follow-up	Diseases of Heart	Dead	Active follow-up
15289	85+ years	85+ years	85	1910	December	1995	White	Female	Hepatic Flexure	C18.3-Hepatic flexure of colon		Hepatic Flexure	White	Non-Spanish-Hispanic-Latino	Non-Hispanic White	White	Widowed	Blank(s)	98	Diseases of Heart	N/A not first tumor	N/A not first tumor	Complete dates are available and there are more than 0 days of survival	Diseases of Heart	Dead	Active follow-up
15289	85+ years	85+ years	88	1910	September	1998	White	Female	Lung and Bronchus	C34.1-Upper lobe, lung		Lung and Bronchus	White	Non-Spanish-Hispanic-Latino	Non-Hispanic White	White	Single (never married)	Blank(s)	65	Diseases of Heart	N/A not first tumor	N/A not first tumor	Complete dates are available and there are more than 0 days of survival	Diseases of Heart	Dead	Active follow-up
16008	65-69 years	67 years	67	1933	September	2000	Black	Female	Breast	C50.4-Upper-outer quadrant of breast		Female Breast	Black	Non-Spanish-Hispanic-Latino	Non-Hispanic Black	Black	Widowed	Blank(s)	172	Diseases of Heart	N/A not first tumor	N/A not first tumor	Complete dates are available and there are more than 0 days of survival	Diseases of Heart	Dead	Active follow-up
16008	80-84 years	81 years	81	1933	August	2014	Black	Female	Other Biliary	C24.0-Extrahepatic bile duct		Other Biliary	Black	Non-Spanish-Hispanic-Latino	Non-Hispanic Black	Black	Divorced	Insured/No specifics	4	Diseases of Heart	N/A not first tumor	N/A not first tumor	Complete dates are available and there are more than 0 days of survival	Diseases of Heart	Dead	Active follow-up
16092	80-84 years	80 years	80	1916	June	1996	White	Female	Melanoma of the Skin	C44.7-Skin of lower limb and hip		Melanoma of the Skin	White	Non-Spanish-Hispanic-Latino	Non-Hispanic White	White	Widowed	Blank(s)	187	Diseases of Heart	N/A not first tumor	N/A not first tumor	Complete dates are available and there are more than 0 days of survival	Diseases of Heart	Dead	Active follow-up
16114	80-84 years	84 years	84	1916	October	2001	White	Male	Transverse Colon	C18.4-Transverse colon		Transverse Colon	White	Non-Spanish-Hispanic-Latino	Non-Hispanic White	White	Widowed	Blank(s)	0	Diseases of Heart	N/A not first tumor	N/A not first tumor	Complete dates are available and there are more than 0 days of survival	Diseases of Heart	Dead	Active follow-up
17237	75-79 years	77 years	77	1921	January	1999	White	Female	Urinary Bladder	C67.8-Overlapping lesion of bladder		Urinary Bladder	White	Non-Spanish-Hispanic-Latino	Non-Hispanic White	White	Widowed	Blank(s)	141	Diseases of Heart	N/A not first tumor	N/A not first tumor	Complete dates are available and there are more than 0 days of survival	Diseases of Heart	Dead	Active follow-up
17237	85+ years	85+ years	85	1921	May	2006	White	Female	Melanoma of the Skin	C44.6-Skin of upper limb and shoulder		Melanoma of the Skin	White	Non-Spanish-Hispanic-Latino	Non-Hispanic White	White	Widowed	Blank(s)	53	Diseases of Heart	N/A not first tumor	N/A not first tumor	Complete dates are available and there are more than 0 days of survival	Diseases of Heart	Dead	Active follow-up
17237	85+ years	85+ years	85	1921	December	2006	White	Female	Cecum	C18.0-Cecum		Cecum	White	Non-Spanish-Hispanic-Latino	Non-Hispanic White	White	Single (never married)	Blank(s)	46	Diseases of Heart	N/A not first tumor	N/A not first tumor	Complete dates are available and there are more than 0 days of survival	Diseases of Heart	Dead	Active follow-up
17383	80-84 years	82 years	82	1917	March	1999	White	Female	Breast	C50.5-Lower-outer quadrant of breast		Female Breast	White	Non-Spanish-Hispanic-Latino	Non-Hispanic White	White	Married (including common law)	Blank(s)	135	Diseases of Heart	N/A not first tumor	N/A not first tumor	Complete dates are available and there are more than 0 days of survival	Diseases of Heart	Dead	Active follow-up
17437	75-79 years	77 years	77	1921	July	1998	White	Female	Lung and Bronchus	C34.3-Lower lobe, lung		Lung and Bronchus	White	Non-Spanish-Hispanic-Latino	Non-Hispanic White	White	Married (including common law)	Blank(s)	58	Diseases of Heart	N/A not first tumor	N/A not first tumor	Complete dates are available and there are more than 0 days of survival	Diseases of Heart	Dead	Active follow-up
17462	80-84 years	82 years	82	1911	May	1994	White	Female	Lip	C00.4-Mucosa of lower lip		Lip	White	Non-Spanish-Hispanic-Latino	Non-Hispanic White	White	Married (including common law)	Blank(s)	56	Diseases of Heart	N/A not first tumor	N/A not first tumor	Complete dates are available and there are more than 0 days of survival	Diseases of Heart	Dead	Active follow-up
17585	70-74 years	72 years	72	1928	January	2001	White	Male	Urinary Bladder	C67.2-Lateral wall of bladder		Urinary Bladder	White	Non-Spanish-Hispanic-Latino	Non-Hispanic White	White	Married (including common law)	Blank(s)	76	Diseases of Heart	N/A not first tumor	N/A not first tumor	Complete dates are available and there are more than 0 days of survival	Diseases of Heart	Dead	Active follow-up
17585	75-79 years	79 years	79	1928	April	2007	White	Male	Myeloma	C42.1-Bone marrow		Myeloma	White	Non-Spanish-Hispanic-Latino	Non-Hispanic White	White	Married (including common law)	Insured	1	Diseases of Heart	N/A not first tumor	N/A not first tumor	Complete dates are available and there are more than 0 days of survival	Diseases of Heart	Dead	Active follow-up
18528	75-79 years	75 years	75	1918	November	1993	White	Female	Breast	C50.4-Upper-outer quadrant of breast		Female Breast	White	Non-Spanish-Hispanic-Latino	Non-Hispanic White	White	Married (including common law)	Blank(s)	207	Diseases of Heart	N/A not first tumor	N/A not first tumor	Complete dates are available and there are more than 0 days of survival	Diseases of Heart	Dead	Active follow-up
18634	70-74 years	73 years	73	1924	June	1997	White	Female	Melanoma of the Skin	C44.6-Skin of upper limb and shoulder		Melanoma of the Skin	White	Non-Spanish-Hispanic-Latino	Non-Hispanic White	White	Divorced	Blank(s)	82	Diseases of Heart	N/A not first tumor	N/A not first tumor	Complete dates are available and there are more than 0 days of survival	Diseases of Heart	Dead	Active follow-up
18877	75-79 years	75 years	75	1916	September	1992	White	Male	Prostate	C61.9-Prostate gland		Prostate	White	Non-Spanish-Hispanic-Latino	Non-Hispanic White	White	Widowed	Blank(s)	60	Diseases of Heart	N/A not first tumor	N/A not first tumor	Incomplete dates are available and there cannot be zero days of follow-up	Diseases of Heart	Dead	Active follow-up
19265	75-79 years	78 years	78	1915	August	1993	White	Female	Cervix Uteri	C53.9-Cervix uteri		Cervix Uteri	White	Non-Spanish-Hispanic-Latino	Non-Hispanic White	White	Married (including common law)	Blank(s)	48	Diseases of Heart	N/A not first tumor	N/A not first tumor	Complete dates are available and there are more than 0 days of survival	Diseases of Heart	Dead	Active follow-up
19488	80-84 years	82 years	82	1913	July	1995	White	Female	Breast	C50.4-Upper-outer quadrant of breast		Female Breast	White	Non-Spanish-Hispanic-Latino	Non-Hispanic White	White	Widowed	Blank(s)	56	Diseases of Heart	N/A not first tumor	N/A not first tumor	Complete dates are available and there are more than 0 days of survival	Diseases of Heart	Dead	Active follow-up
19528	80-84 years	82 years	82	1918	November	2000	Black	Female	Miscellaneous	C80.9-Unknown primary site		Miscellaneous	Black	Non-Spanish-Hispanic-Latino	Non-Hispanic Black	Black	Widowed	Blank(s)	11	Diseases of Heart	N/A not first tumor	N/A not first tumor	Complete dates are available and there are more than 0 days of survival	Diseases of Heart	Dead	Active follow-up
19704	70-74 years	73 years	73	1918	February	1992	White	Female	Breast	C50.4-Upper-outer quadrant of breast		Female Breast	White	Non-Spanish-Hispanic-Latino	Non-Hispanic White	White	Divorced	Blank(s)	172	Diseases of Heart	N/A not first tumor	N/A not first tumor	Complete dates are available and there are more than 0 days of survival	Diseases of Heart	Dead	Active follow-up
19761	70-74 years	73 years	73	1926	December	1999	White	Male	Prostate	C61.9-Prostate gland		Prostate	White	Non-Spanish-Hispanic-Latino	Non-Hispanic White	White	Married (including common law)	Blank(s)	72	Diseases of Heart	N/A not first tumor	N/A not first tumor	Complete dates are available and there are more than 0 days of survival	Diseases of Heart	Dead	Active follow-up
19761	75-79 years	78 years	78	1926	May	2004	White	Male	Lung and Bronchus	C34.1-Upper lobe, lung		Lung and Bronchus	White	Non-Spanish-Hispanic-Latino	Non-Hispanic White	White	Married (including common law)	Blank(s)	20	Diseases of Heart	N/A not first tumor	N/A not first tumor	Complete dates are available and there are more than 0 days of survival	Diseases of Heart	Dead	Active follow-up
20225	80-84 years	81 years	81	1918	March	1999	White	Female	Breast	C50.4-Upper-outer quadrant of breast		Female Breast	White	Non-Spanish-Hispanic-Latino	Non-Hispanic White	White	Widowed	Blank(s)	63	Diseases of Heart	N/A not first tumor	N/A not first tumor	Complete dates are available and there are more than 0 days of survival	Diseases of Heart	Dead	Active follow-up
20432	85+ years	85+ years	95	1899	May	1995	White	Male	Urinary Bladder	C67.8-Overlapping lesion of bladder		Urinary Bladder	White	Non-Spanish-Hispanic-Latino	Non-Hispanic White	White	Widowed	Blank(s)	3	Diseases of Heart	N/A not first tumor	N/A not first tumor	Complete dates are available and there are more than 0 days of survival	Diseases of Heart	Dead	Active follow-up
20678	75-79 years	75 years	75	1918	August	1993	White	Female	Lung and Bronchus	C34.3-Lower lobe, lung		Lung and Bronchus	White	Non-Spanish-Hispanic-Latino	Non-Hispanic White	White	Divorced	Blank(s)	0	Diseases of Heart	N/A not first tumor	N/A not first tumor	Complete dates are available and there are more than 0 days of survival	Diseases of Heart	Dead	Active follow-up
20821	70-74 years	70 years	70	1928	March	1999	White	Male	Prostate	C61.9-Prostate gland		Prostate	White	Non-Spanish-Hispanic-Latino	Non-Hispanic White	White	Married (including common law)	Blank(s)	110	Diseases of Heart	N/A not first tumor	N/A not first tumor	Incomplete dates are available and there cannot be zero days of follow-up	Diseases of Heart	Dead	Active follow-up
20885	65-69 years	68 years	68	1923	November	1992	White	Male	Chronic Myeloid Leukemia	C42.1-Bone marrow		Chronic Myeloid Leukemia	White	Non-Spanish-Hispanic-Latino	Non-Hispanic White	White	Married (including common law)	Blank(s)	62	Diseases of Heart	N/A not first tumor	N/A not first tumor	Complete dates are available and there are more than 0 days of survival	Diseases of Heart	Dead	Active follow-up
21057	80-84 years	81 years	81	1911	March	1992	White	Male	Prostate	C61.9-Prostate gland		Prostate	White	Non-Spanish-Hispanic-Latino	Non-Hispanic White	White	Married (including common law)	Blank(s)	217	Diseases of Heart	N/A not first tumor	N/A not first tumor	Complete dates are available and there are more than 0 days of survival	Diseases of Heart	Dead	Active follow-up
21057	85+ years	85+ years	95	1911	February	2006	White	Male	Urinary Bladder	C67.9-Bladder, NOS		Urinary Bladder	White	Non-Spanish-Hispanic-Latino	Non-Hispanic White	White	Married (including common law)	Blank(s)	50	Diseases of Heart	N/A not first tumor	N/A not first tumor	Complete dates are available and there are more than 0 days of survival	Diseases of Heart	Dead	Active follow-up
21409	85+ years	85+ years	91	1900	May	1992	White	Female	Ascending Colon	C18.2-Ascending colon		Ascending Colon	White	Non-Spanish-Hispanic-Latino	Non-Hispanic White	White	Widowed	Blank(s)	34	Diseases of Heart	N/A not first tumor	N/A not first tumor	Complete dates are available and there are more than 0 days of survival	Diseases of Heart	Dead	Active follow-up
21550	75-79 years	75 years	75	1922	December	1997	Black	Female	Breast	C50.6-Axillary tail of breast		Female Breast	Black	Non-Spanish-Hispanic-Latino	Non-Hispanic Black	Black	Widowed	Blank(s)	7	Diseases of Heart	N/A not first tumor	N/A not first tumor	Complete dates are available and there are more than 0 days of survival	Diseases of Heart	Dead	Active follow-up
21717	75-79 years	78 years	78	1914	February	1993	White	Female	Lung and Bronchus	C34.1-Upper lobe, lung		Lung and Bronchus	White	Non-Spanish-Hispanic-Latino	Non-Hispanic White	White	Widowed	Blank(s)	20	Diseases of Heart	N/A not first tumor	N/A not first tumor	Complete dates are available and there are more than 0 days of survival	Diseases of Heart	Dead	Active follow-up
22048	80-84 years	83 years	83	1911	August	1995	White	Female	Melanoma of the Skin	C44.6-Skin of upper limb and shoulder		Melanoma of the Skin	White	Non-Spanish-Hispanic-Latino	Non-Hispanic White	White	Unknown	Blank(s)	31	Diseases of Heart	N/A not first tumor	N/A not first tumor	Complete dates are available and there are more than 0 days of survival	Diseases of Heart	Dead	Active follow-up
22259	75-79 years	79 years	79	1921	March	2001	White	Female	Breast	C50.1-Central portion of breast		Female Breast	White	Non-Spanish-Hispanic-Latino	Non-Hispanic White	White	Married (including common law)	Blank(s)	69	Diseases of Heart	N/A not first tumor	N/A not first tumor	Complete dates are available and there are more than 0 days of survival	Diseases of Heart	Dead	Active follow-up
22586	80-84 years	84 years	84	1909	September	1994	White	Female	Brain	C71.8-Overlapping lesion of brain		Brain	White	Non-Spanish-Hispanic-Latino	Non-Hispanic White	White	Widowed	Blank(s)	1	Diseases of Heart	N/A not first tumor	N/A not first tumor	Complete dates are available and there are more than 0 days of survival	Diseases of Heart	Dead	Active follow-up
22600	70-74 years	71 years	71	1920	January	1992	White	Male	Prostate	C61.9-Prostate gland		Prostate	White	Non-Spanish-Hispanic-Latino	Non-Hispanic White	White	Divorced	Blank(s)	99	Diseases of Heart	N/A not first tumor	N/A not first tumor	Complete dates are available and there are more than 0 days of survival	Diseases of Heart	Dead	Active follow-up
22812	85+ years	85+ years	87	1907	August	1994	White	Female	Breast	C50.9-Breast, NOS		Female Breast	White	Non-Spanish-Hispanic-Latino	Non-Hispanic White	White	Widowed	Blank(s)	63	Diseases of Heart	N/A not first tumor	N/A not first tumor	Complete dates are available and there are more than 0 days of survival	Diseases of Heart	Dead	Active follow-up
23202	75-79 years	79 years	79	1913	May	1993	White	Male	Prostate	C61.9-Prostate gland		Prostate	White	Non-Spanish-Hispanic-Latino	Non-Hispanic White	White	Married (including common law)	Blank(s)	139	Diseases of Heart	N/A not first tumor	N/A not first tumor	Complete dates are available and there are more than 0 days of survival	Diseases of Heart	Dead	Active follow-up
23585	80-84 years	83 years	83	1911	February	1994	White	Male	Urinary Bladder	C67.8-Overlapping lesion of bladder		Urinary Bladder	White	Non-Spanish-Hispanic-Latino	Non-Hispanic White	White	Married (including common law)	Blank(s)	72	Diseases of Heart	N/A not first tumor	N/A not first tumor	Complete dates are available and there are more than 0 days of survival	Diseases of Heart	Dead	Active follow-up
24174	75-79 years	77 years	77	1922	May	2000	White	Female	Rectum	C20.9-Rectum, NOS		Rectum	White	Non-Spanish-Hispanic-Latino	Non-Hispanic White	White	Married (including common law)	Blank(s)	76	Diseases of Heart	N/A not first tumor	N/A not first tumor	Complete dates are available and there are more than 0 days of survival	Diseases of Heart	Dead	Active follow-up
24295	70-74 years	72 years	72	1919	May	1992	Black	Female	Lung and Bronchus	C34.1-Upper lobe, lung		Lung and Bronchus	Black	Non-Spanish-Hispanic-Latino	Non-Hispanic Black	Black	Widowed	Blank(s)	Unknown	Diseases of Heart	N/A not first tumor	N/A not first tumor	Not calculated because a Death Certificate Only or Autopsy Only case	Diseases of Heart	Dead	Autopsy/death certificate only cases
24390	70-74 years	70 years	70	1924	April	1995	White	Female	Tongue	C02.3-Anterior 2/3 of tongue, NOS		Tongue	White	Non-Spanish-Hispanic-Latino	Non-Hispanic White	White	Widowed	Blank(s)	89	Diseases of Heart	N/A not first tumor	N/A not first tumor	Incomplete dates are available and there cannot be zero days of follow-up	Diseases of Heart	Dead	Active follow-up
24555	75-79 years	79 years	79	1918	February	1998	White	Female	Rectum	C20.9-Rectum, NOS		Rectum	White	Non-Spanish-Hispanic-Latino	Non-Hispanic White	White	Married (including common law)	Blank(s)	119	Diseases of Heart	N/A not first tumor	N/A not first tumor	Complete dates are available and there are more than 0 days of survival	Diseases of Heart	Dead	Active follow-up
24665	80-84 years	83 years	83	1912	March	1996	White	Female	Breast	C50.9-Breast, NOS		Female Breast	White	Non-Spanish-Hispanic-Latino	Non-Hispanic White	White	Single (never married)	Blank(s)	137	Diseases of Heart	N/A not first tumor	N/A not first tumor	Complete dates are available and there are more than 0 days of survival	Diseases of Heart	Dead	Active follow-up
24867	65-69 years	67 years	67	1924	April	1992	White	Male	Prostate	C61.9-Prostate gland		Prostate	White	Non-Spanish-Hispanic-Latino	Non-Hispanic White	White	Married (including common law)	Blank(s)	205	Diseases of Heart	N/A not first tumor	N/A not first tumor	Complete dates are available and there are more than 0 days of survival	Diseases of Heart	Dead	Active follow-up
25812	70-74 years	74 years	74	1924	May	1999	White	Female	Ovary	C56.9-Ovary		Ovary	White	Spanish-Hispanic-Latino	Hispanic (All Races)	White	Divorced	Blank(s)	74	Diseases of Heart	N/A not first tumor	N/A not first tumor	Complete dates are available and there are more than 0 days of survival	Diseases of Heart	Dead	Active follow-up
27153	75-79 years	78 years	78	1918	June	1997	White	Female	Miscellaneous	C80.9-Unknown primary site		Miscellaneous	White	Non-Spanish-Hispanic-Latino	Non-Hispanic White	White	Married (including common law)	Blank(s)	0	Diseases of Heart	N/A not first tumor	N/A not first tumor	Complete dates are available and there are more than 0 days of survival	Diseases of Heart	Dead	Active follow-up
27248	75-79 years	77 years	77	1918	July	1996	White	Female	Stomach	C16.8-Overlapping lesion of stomach		Stomach	White	Non-Spanish-Hispanic-Latino	Non-Hispanic White	White	Widowed	Blank(s)	19	Diseases of Heart	N/A not first tumor	N/A not first tumor	Complete dates are available and there are more than 0 days of survival	Diseases of Heart	Dead	Active follow-up
27409	60-64 years	62 years	62	1930	Blank(s)	1992	White	Female	Breast	C50.9-Breast, NOS		Female Breast	White	Non-Spanish-Hispanic-Latino	Non-Hispanic White	White	Widowed	Blank(s)	129	Diseases of Heart	N/A not first tumor	N/A not first tumor	Incomplete dates are available and there cannot be zero days of follow-up	Diseases of Heart	Dead	Active follow-up
27539	80-84 years	83 years	83	1913	April	1997	Black	Female	Cecum	C18.0-Cecum		Cecum	Black	Non-Spanish-Hispanic-Latino	Non-Hispanic Black	Black	Single (never married)	Blank(s)	0	Diseases of Heart	N/A not first tumor	N/A not first tumor	Complete dates are available and there are more than 0 days of survival	Diseases of Heart	Dead	Active follow-up
27554	75-79 years	78 years	78	1919	January	1998	White	Female	Urinary Bladder	C67.0-Trigone of bladder		Urinary Bladder	White	Non-Spanish-Hispanic-Latino	Non-Hispanic White	White	Married (including common law)	Blank(s)	25	Diseases of Heart	N/A not first tumor	N/A not first tumor	Complete dates are available and there are more than 0 days of survival	Diseases of Heart	Dead	Active follow-up
27803	80-84 years	84 years	84	1909	August	1994	White	Female	Breast	C50.8-Overlapping lesion of breast		Female Breast	White	Non-Spanish-Hispanic-Latino	Non-Hispanic White	White	Married (including common law)	Blank(s)	152	Diseases of Heart	N/A not first tumor	N/A not first tumor	Complete dates are available and there are more than 0 days of survival	Diseases of Heart	Dead	Active follow-up
28037	80-84 years	81 years	81	1911	January	1993	White	Female	Breast	C50.8-Overlapping lesion of breast		Female Breast	White	Non-Spanish-Hispanic-Latino	Non-Hispanic White	White	Widowed	Blank(s)	149	Diseases of Heart	N/A not first tumor	N/A not first tumor	Complete dates are available and there are more than 0 days of survival	Diseases of Heart	Dead	Active follow-up
28104	70-74 years	73 years	73	1930	March	2004	Black	Female	Liver	C22.0-Liver		Liver	Black	Non-Spanish-Hispanic-Latino	Non-Hispanic Black	Black	Widowed	Blank(s)	50	Diseases of Heart	N/A not first tumor	N/A not first tumor	Complete dates are available and there are more than 0 days of survival	Diseases of Heart	Dead	Active follow-up
28317	85+ years	85+ years	97	1915	October	2012	White	Male	Sigmoid Colon	C18.7-Sigmoid colon		Sigmoid Colon	White	Non-Spanish-Hispanic-Latino	Non-Hispanic White	White	Married (including common law)	Insured	0	Diseases of Heart	N/A not first tumor	N/A not first tumor	Complete dates are available and there are more than 0 days of survival	Diseases of Heart	Dead	Active follow-up
28603	70-74 years	74 years	74	1917	October	1992	White	Female	Breast	C50.8-Overlapping lesion of breast		Female Breast	White	Non-Spanish-Hispanic-Latino	Non-Hispanic White	White	Widowed	Blank(s)	158	Diseases of Heart	N/A not first tumor	N/A not first tumor	Complete dates are available and there are more than 0 days of survival	Diseases of Heart	Dead	Active follow-up
29004	70-74 years	72 years	72	1926	May	1999	White	Female	Breast	C50.8-Overlapping lesion of breast		Female Breast	White	Non-Spanish-Hispanic-Latino	Non-Hispanic White	White	Married (including common law)	Blank(s)	131	Diseases of Heart	N/A not first tumor	N/A not first tumor	Complete dates are available and there are more than 0 days of survival	Diseases of Heart	Dead	Active follow-up
29175	75-79 years	75 years	75	1922	January	1998	White	Female	Melanoma of the Skin	C44.6-Skin of upper limb and shoulder		Melanoma of the Skin	White	Spanish-Hispanic-Latino	Hispanic (All Races)	White	Single (never married)	Blank(s)	100	Diseases of Heart	N/A not first tumor	N/A not first tumor	Complete dates are available and there are more than 0 days of survival	Diseases of Heart	Dead	Active follow-up
29231	70-74 years	70 years	70	1931	April	2002	Black	Female	Breast	C50.8-Overlapping lesion of breast		Female Breast	Black	Non-Spanish-Hispanic-Latino	Non-Hispanic Black	Black	Widowed	Blank(s)	25	Diseases of Heart	N/A not first tumor	N/A not first tumor	Complete dates are available and there are more than 0 days of survival	Diseases of Heart	Dead	Active follow-up
29231	70-74 years	73 years	73	1931	April	2004	Black	Female	Rectum	C20.9-Rectum, NOS		Rectum	Black	Non-Spanish-Hispanic-Latino	Non-Hispanic Black	Black	Widowed	Blank(s)	1	Diseases of Heart	N/A not first tumor	N/A not first tumor	Complete dates are available and there are more than 0 days of survival	Diseases of Heart	Dead	Active follow-up
29250	80-84 years	82 years	82	1920	March	2002	White	Female	Ascending Colon	C18.2-Ascending colon		Ascending Colon	White	Non-Spanish-Hispanic-Latino	Non-Hispanic White	White	Married (including common law)	Blank(s)	58	Diseases of Heart	N/A not first tumor	N/A not first tumor	Complete dates are available and there are more than 0 days of survival	Diseases of Heart	Dead	Active follow-up
29250	85+ years	85+ years	85	1920	March	2005	White	Female	Breast	C50.2-Upper-inner quadrant of breast		Female Breast	White	Non-Spanish-Hispanic-Latino	Non-Hispanic White	White	Married (including common law)	Blank(s)	22	Diseases of Heart	N/A not first tumor	N/A not first tumor	Complete dates are available and there are more than 0 days of survival	Diseases of Heart	Dead	Active follow-up
29298	70-74 years	73 years	73	1924	June	1998	White	Female	Lung and Bronchus	C34.1-Upper lobe, lung		Lung and Bronchus	White	Non-Spanish-Hispanic-Latino	Non-Hispanic White	White	Widowed	Blank(s)	73	Diseases of Heart	N/A not first tumor	N/A not first tumor	Complete dates are available and there are more than 0 days of survival	Diseases of Heart	Dead	Active follow-up
29507	75-79 years	79 years	79	1919	November	1998	White	Female	Lung and Bronchus	C34.9-Lung, NOS		Lung and Bronchus	White	Non-Spanish-Hispanic-Latino	Non-Hispanic White	White	Married (including common law)	Blank(s)	109	Diseases of Heart	N/A not first tumor	N/A not first tumor	Complete dates are available and there are more than 0 days of survival	Diseases of Heart	Dead	Active follow-up
29801	85+ years	85+ years	86	1909	January	1996	White	Female	Lung and Bronchus	C34.1-Upper lobe, lung		Lung and Bronchus	White	Non-Spanish-Hispanic-Latino	Non-Hispanic White	White	Widowed	Blank(s)	47	Diseases of Heart	N/A not first tumor	N/A not first tumor	Complete dates are available and there are more than 0 days of survival	Diseases of Heart	Dead	Active follow-up
29834	80-84 years	80 years	80	1927	March	2008	White	Male	Prostate	C61.9-Prostate gland		Prostate	White	Non-Spanish-Hispanic-Latino	Non-Hispanic White	White	Unknown	Insured	1	Diseases of Heart	N/A not first tumor	N/A not first tumor	Complete dates are available and there are more than 0 days of survival	Diseases of Heart	Dead	Active follow-up
29910	80-84 years	81 years	81	1918	September	2000	White	Male	Urinary Bladder	C67.4-Posterior wall of bladder		Urinary Bladder	White	Non-Spanish-Hispanic-Latino	Non-Hispanic White	White	Widowed	Blank(s)	7	Diseases of Heart	N/A not first tumor	N/A not first tumor	Complete dates are available and there are more than 0 days of survival	Diseases of Heart	Dead	Active follow-up
30538	85+ years	85+ years	90	1907	October	1997	Other (American Indian/AK Native, Asian/Pacific Islander)	Female	Descending Colon	C18.6-Descending colon		Descending Colon	Asian or Pacific Islander	Non-Spanish-Hispanic-Latino	Non-Hispanic Asian or Pacific Islander	Japanese	Widowed	Blank(s)	78	Diseases of Heart	N/A not first tumor	N/A not first tumor	Complete dates are available and there are more than 0 days of survival	Diseases of Heart	Dead	Active follow-up
30612	65-69 years	68 years	68	1925	December	1993	Black	Female	Breast	C50.3-Lower-inner quadrant of breast		Female Breast	Black	Non-Spanish-Hispanic-Latino	Non-Hispanic Black	Black	Widowed	Blank(s)	193	Diseases of Heart	N/A not first tumor	N/A not first tumor	Complete dates are available and there are more than 0 days of survival	Diseases of Heart	Dead	Active follow-up
30628	75-79 years	78 years	78	1925	July	2004	White	Male	Lung and Bronchus	C34.1-Upper lobe, lung		Lung and Bronchus	White	Non-Spanish-Hispanic-Latino	Non-Hispanic White	White	Widowed	Blank(s)	2	Diseases of Heart	N/A not first tumor	N/A not first tumor	Complete dates are available and there are more than 0 days of survival	Diseases of Heart	Dead	Active follow-up
30773	75-79 years	76 years	76	1917	March	1994	White	Male	Hepatic Flexure	C18.3-Hepatic flexure of colon		Hepatic Flexure	White	Non-Spanish-Hispanic-Latino	Non-Hispanic White	White	Married (including common law)	Blank(s)	20	Diseases of Heart	N/A not first tumor	N/A not first tumor	Complete dates are available and there are more than 0 days of survival	Diseases of Heart	Dead	Active follow-up
30804	85+ years	85+ years	89	1924	January	2014	White	Male	Other Non-Epithelial Skin	C44.1-Eyelid		Other Non-Epithelial Skin	White	Non-Spanish-Hispanic-Latino	Non-Hispanic White	White	Unknown	Insurance status unknown	13	Diseases of Heart	N/A not first tumor	N/A not first tumor	Complete dates are available and there are more than 0 days of survival	Diseases of Heart	Dead	Active follow-up
31091	85+ years	85+ years	91	1915	November	2007	White	Female	Pancreas	C25.0-Head of pancreas		Pancreas	White	Non-Spanish-Hispanic-Latino	Non-Hispanic White	White	Widowed	Insured/No specifics	0	Diseases of Heart	N/A not first tumor	N/A not first tumor	Complete dates are available and there are more than 0 days of survival	Diseases of Heart	Dead	Active follow-up
31319	85+ years	85+ years	88	1908	July	1997	Black	Female	Breast	C50.8-Overlapping lesion of breast		Female Breast	Black	Non-Spanish-Hispanic-Latino	Non-Hispanic Black	Black	Widowed	Blank(s)	90	Diseases of Heart	N/A not first tumor	N/A not first tumor	Complete dates are available and there are more than 0 days of survival	Diseases of Heart	Dead	Active follow-up
31501	85+ years	85+ years	85	1915	May	2001	White	Female	Vulva	C51.9-Vulva, NOS		Vulva	White	Non-Spanish-Hispanic-Latino	Non-Hispanic White	White	Widowed	Blank(s)	82	Diseases of Heart	N/A not first tumor	N/A not first tumor	Complete dates are available and there are more than 0 days of survival	Diseases of Heart	Dead	Active follow-up
31979	75-79 years	76 years	76	1923	December	1999	Black	Male	Prostate	C61.9-Prostate gland		Prostate	Black	Non-Spanish-Hispanic-Latino	Non-Hispanic Black	Black	Unknown	Blank(s)	22	Diseases of Heart	N/A not first tumor	N/A not first tumor	Incomplete dates are available and there cannot be zero days of follow-up	Diseases of Heart	Dead	Active follow-up
32081	80-84 years	81 years	81	1916	December	1997	White	Female	Breast	C50.4-Upper-outer quadrant of breast		Female Breast	White	Non-Spanish-Hispanic-Latino	Non-Hispanic White	White	Widowed	Blank(s)	99	Diseases of Heart	N/A not first tumor	N/A not first tumor	Complete dates are available and there are more than 0 days of survival	Diseases of Heart	Dead	Active follow-up
32179	75-79 years	78 years	78	1924	April	2003	White	Female	Ovary	C56.9-Ovary		Ovary	White	Non-Spanish-Hispanic-Latino	Non-Hispanic White	White	Widowed	Blank(s)	56	Diseases of Heart	N/A not first tumor	N/A not first tumor	Complete dates are available and there are more than 0 days of survival	Diseases of Heart	Dead	Active follow-up
32221	85+ years	85+ years	88	1907	January	1996	White	Female	Miscellaneous	C80.9-Unknown primary site		Miscellaneous	White	Non-Spanish-Hispanic-Latino	Non-Hispanic White	White	Widowed	Blank(s)	14	Diseases of Heart	N/A not first tumor	N/A not first tumor	Complete dates are available and there are more than 0 days of survival	Diseases of Heart	Dead	Active follow-up
32379	85+ years	85+ years	86	1906	March	1993	White	Female	Breast	C50.9-Breast, NOS		Female Breast	White	Non-Spanish-Hispanic-Latino	Non-Hispanic White	White	Widowed	Blank(s)	19	Diseases of Heart	N/A not first tumor	N/A not first tumor	Complete dates are available and there are more than 0 days of survival	Diseases of Heart	Dead	Active follow-up
32379	85+ years	85+ years	86	1906	April	1993	White	Female	Tongue	C01.9-Base of tongue, NOS		Tongue	White	Non-Spanish-Hispanic-Latino	Non-Hispanic White	White	Widowed	Blank(s)	17	Diseases of Heart	N/A not first tumor	N/A not first tumor	Complete dates are available and there are more than 0 days of survival	Diseases of Heart	Dead	Active follow-up
32379	85+ years	85+ years	86	1906	May	1993	White	Female	Lip	C00.3-Mucosa of upper lip		Lip	White	Non-Spanish-Hispanic-Latino	Non-Hispanic White	White	Widowed	Blank(s)	17	Diseases of Heart	N/A not first tumor	N/A not first tumor	Complete dates are available and there are more than 0 days of survival	Diseases of Heart	Dead	Active follow-up
32540	70-74 years	71 years	71	1924	June	1996	White	Female	Breast	C50.1-Central portion of breast		Female Breast	White	Non-Spanish-Hispanic-Latino	Non-Hispanic White	White	Widowed	Blank(s)	93	Diseases of Heart	N/A not first tumor	N/A not first tumor	Complete dates are available and there are more than 0 days of survival	Diseases of Heart	Dead	Active follow-up
32560	65-69 years	67 years	67	1924	December	1992	White	Female	Transverse Colon	C18.4-Transverse colon		Transverse Colon	White	Non-Spanish-Hispanic-Latino	Non-Hispanic White	White	Married (including common law)	Blank(s)	45	Diseases of Heart	N/A not first tumor	N/A not first tumor	Complete dates are available and there are more than 0 days of survival	Diseases of Heart	Dead	Active follow-up
32748	85+ years	85+ years	87	1920	December	2007	White	Female	Breast	C50.3-Lower-inner quadrant of breast		Female Breast	White	Non-Spanish-Hispanic-Latino	Non-Hispanic White	White	Widowed	Insured/No specifics	62	Diseases of Heart	N/A not first tumor	N/A not first tumor	Complete dates are available and there are more than 0 days of survival	Diseases of Heart	Dead	Active follow-up
32751	80-84 years	81 years	81	1912	March	1993	White	Female	Breast	C50.9-Breast, NOS		Female Breast	White	Non-Spanish-Hispanic-Latino	Non-Hispanic White	White	Widowed	Blank(s)	141	Diseases of Heart	N/A not first tumor	N/A not first tumor	Complete dates are available and there are more than 0 days of survival	Diseases of Heart	Dead	Active follow-up
32751	85+ years	85+ years	85	1912	April	1997	White	Female	Breast	C50.4-Upper-outer quadrant of breast		Female Breast	White	Non-Spanish-Hispanic-Latino	Non-Hispanic White	White	Widowed	Blank(s)	92	Diseases of Heart	N/A not first tumor	N/A not first tumor	Complete dates are available and there are more than 0 days of survival	Diseases of Heart	Dead	Active follow-up
32751	85+ years	85+ years	86	1912	December	1998	White	Female	Breast	C50.4-Upper-outer quadrant of breast		Female Breast	White	Non-Spanish-Hispanic-Latino	Non-Hispanic White	White	Widowed	Blank(s)	72	Diseases of Heart	N/A not first tumor	N/A not first tumor	Complete dates are available and there are more than 0 days of survival	Diseases of Heart	Dead	Active follow-up
32818	85+ years	85+ years	89	1910	May	2000	White	Female	Breast	C50.2-Upper-inner quadrant of breast		Female Breast	White	Non-Spanish-Hispanic-Latino	Non-Hispanic White	White	Widowed	Blank(s)	46	Diseases of Heart	N/A not first tumor	N/A not first tumor	Complete dates are available and there are more than 0 days of survival	Diseases of Heart	Dead	Active follow-up
32839	75-79 years	75 years	75	1919	January	1995	White	Female	Breast	C50.0-Nipple		Female Breast	White	Non-Spanish-Hispanic-Latino	Non-Hispanic White	White	Single (never married)	Blank(s)	212	Diseases of Heart	N/A not first tumor	N/A not first tumor	Complete dates are available and there are more than 0 days of survival	Diseases of Heart	Dead	Active follow-up
32907	70-74 years	71 years	71	1921	January	1993	White	Male	Prostate	C61.9-Prostate gland		Prostate	White	Non-Spanish-Hispanic-Latino	Non-Hispanic White	White	Married (including common law)	Blank(s)	119	Diseases of Heart	N/A not first tumor	N/A not first tumor	Complete dates are available and there are more than 0 days of survival	Diseases of Heart	Dead	Active follow-up
33058	65-69 years	69 years	69	1925	October	1994	White	Female	Breast	C50.4-Upper-outer quadrant of breast		Female Breast	White	Non-Spanish-Hispanic-Latino	Non-Hispanic White	White	Married (including common law)	Blank(s)	162	Diseases of Heart	N/A not first tumor	N/A not first tumor	Complete dates are available and there are more than 0 days of survival	Diseases of Heart	Dead	Active follow-up
33364	55-59 years	59 years	59	1936	September	1995	White	Female	Lung and Bronchus	C34.1-Upper lobe, lung		Lung and Bronchus	White	Non-Spanish-Hispanic-Latino	Non-Hispanic White	White	Single (never married)	Blank(s)	0	Diseases of Heart	N/A not first tumor	N/A not first tumor	Complete dates are available and there are more than 0 days of survival	Diseases of Heart	Dead	Active follow-up
33682	75-79 years	78 years	78	1923	January	2002	White	Male	Transverse Colon	C18.4-Transverse colon		Transverse Colon	White	Non-Spanish-Hispanic-Latino	Non-Hispanic White	White	Widowed	Blank(s)	83	Diseases of Heart	N/A not first tumor	N/A not first tumor	Complete dates are available and there are more than 0 days of survival	Diseases of Heart	Dead	Active follow-up
33987	80-84 years	83 years	83	1920	October	2003	White	Male	Urinary Bladder	C67.6-Ureteric orifice		Urinary Bladder	White	Non-Spanish-Hispanic-Latino	Non-Hispanic White	White	Widowed	Blank(s)	28	Diseases of Heart	N/A not first tumor	N/A not first tumor	Complete dates are available and there are more than 0 days of survival	Diseases of Heart	Dead	Active follow-up
34182	75-79 years	77 years	77	1921	August	1999	White	Female	Hepatic Flexure	C18.3-Hepatic flexure of colon		Hepatic Flexure	White	Non-Spanish-Hispanic-Latino	Non-Hispanic White	White	Married (including common law)	Blank(s)	45	Diseases of Heart	N/A not first tumor	N/A not first tumor	Complete dates are available and there are more than 0 days of survival	Diseases of Heart	Dead	Active follow-up
34328	65-69 years	69 years	69	1928	November	1997	White	Female	Breast	C50.4-Upper-outer quadrant of breast		Female Breast	White	Non-Spanish-Hispanic-Latino	Non-Hispanic White	White	Married (including common law)	Blank(s)	136	Diseases of Heart	N/A not first tumor	N/A not first tumor	Complete dates are available and there are more than 0 days of survival	Diseases of Heart	Dead	Active follow-up
34466	70-74 years	73 years	73	1923	July	1997	White	Female	Splenic Flexure	C18.5-Splenic flexure of colon		Splenic Flexure	White	Non-Spanish-Hispanic-Latino	Non-Hispanic White	White	Widowed	Blank(s)	113	Diseases of Heart	N/A not first tumor	N/A not first tumor	Complete dates are available and there are more than 0 days of survival	Diseases of Heart	Dead	Active follow-up
34520	70-74 years	72 years	72	1923	September	1995	White	Female	Lung and Bronchus	C34.1-Upper lobe, lung		Lung and Bronchus	White	Non-Spanish-Hispanic-Latino	Non-Hispanic White	White	Divorced	Blank(s)	1	Diseases of Heart	N/A not first tumor	N/A not first tumor	Complete dates are available and there are more than 0 days of survival	Diseases of Heart	Dead	Active follow-up
34550	80-84 years	83 years	83	1908	January	1992	White	Female	Urinary Bladder	C67.9-Bladder, NOS		Urinary Bladder	White	Non-Spanish-Hispanic-Latino	Non-Hispanic White	White	Widowed	Blank(s)	22	Diseases of Heart	N/A not first tumor	N/A not first tumor	Complete dates are available and there are more than 0 days of survival	Diseases of Heart	Dead	Active follow-up
34581	80-84 years	80 years	80	1912	August	1992	White	Female	Ascending Colon	C18.2-Ascending colon		Ascending Colon	White	Non-Spanish-Hispanic-Latino	Non-Hispanic White	White	Widowed	Blank(s)	8	Diseases of Heart	N/A not first tumor	N/A not first tumor	Complete dates are available and there are more than 0 days of survival	Diseases of Heart	Dead	Active follow-up
35214	65-69 years	68 years	68	1926	June	1995	White	Male	Miscellaneous	C80.9-Unknown primary site		Miscellaneous	White	Non-Spanish-Hispanic-Latino	Non-Hispanic White	White	Married (including common law)	Blank(s)	0	Diseases of Heart	N/A not first tumor	N/A not first tumor	Complete dates are available and there are more than 0 days of survival	Diseases of Heart	Dead	Active follow-up
35954	75-79 years	77 years	77	1921	March	1999	White	Female	Breast	C50.4-Upper-outer quadrant of breast		Female Breast	White	Non-Spanish-Hispanic-Latino	Non-Hispanic White	White	Married (including common law)	Blank(s)	37	Diseases of Heart	N/A not first tumor	N/A not first tumor	Complete dates are available and there are more than 0 days of survival	Diseases of Heart	Dead	Active follow-up
36071	85+ years	85+ years	88	1920	January	2009	White	Female	Hepatic Flexure	C18.3-Hepatic flexure of colon		Hepatic Flexure	White	Non-Spanish-Hispanic-Latino	Non-Hispanic White	White	Married (including common law)	Insured/No specifics	2	Diseases of Heart	N/A not first tumor	N/A not first tumor	Complete dates are available and there are more than 0 days of survival	Diseases of Heart	Dead	Active follow-up
36262	85+ years	85+ years	91	1907	August	1998	White	Female	Sigmoid Colon	C18.7-Sigmoid colon		Sigmoid Colon	White	Non-Spanish-Hispanic-Latino	Non-Hispanic White	White	Widowed	Blank(s)	78	Diseases of Heart	N/A not first tumor	N/A not first tumor	Complete dates are available and there are more than 0 days of survival	Diseases of Heart	Dead	Active follow-up
36332	80-84 years	84 years	84	1910	September	1995	White	Female	Sigmoid Colon	C18.7-Sigmoid colon		Sigmoid Colon	White	Non-Spanish-Hispanic-Latino	Non-Hispanic White	White	Single (never married)	Blank(s)	62	Diseases of Heart	N/A not first tumor	N/A not first tumor	Complete dates are available and there are more than 0 days of survival	Diseases of Heart	Dead	Active follow-up
36332	80-84 years	84 years	84	1910	September	1995	White	Female	Appendix	C18.1-Appendix		Appendix	White	Non-Spanish-Hispanic-Latino	Non-Hispanic White	White	Single (never married)	Blank(s)	62	Diseases of Heart	N/A not first tumor	N/A not first tumor	Complete dates are available and there are more than 0 days of survival	Diseases of Heart	Dead	Active follow-up
36992	65-69 years	68 years	68	1925	April	1993	White	Female	Rectosigmoid Junction	C19.9-Rectosigmoid junction		Rectosigmoid Junction	White	Non-Spanish-Hispanic-Latino	Non-Hispanic White	White	Widowed	Blank(s)	190	Diseases of Heart	N/A not first tumor	N/A not first tumor	Complete dates are available and there are more than 0 days of survival	Diseases of Heart	Dead	Active follow-up
37114	85+ years	85+ years	91	1919	March	2011	White	Male	Esophagus	C15.5-Lower third of esophagus		Esophagus	White	Non-Spanish-Hispanic-Latino	Non-Hispanic White	White	Widowed	Insured	9	Diseases of Heart	N/A not first tumor	N/A not first tumor	Complete dates are available and there are more than 0 days of survival	Diseases of Heart	Dead	Active follow-up
37125	85+ years	85+ years	90	1912	May	2002	White	Female	NHL - Extranodal	C16.1-Fundus of stomach		NHL - Extranodal	White	Spanish-Hispanic-Latino	Hispanic (All Races)	White	Married (including common law)	Blank(s)	79	Diseases of Heart	N/A not first tumor	N/A not first tumor	Complete dates are available and there are more than 0 days of survival	Diseases of Heart	Dead	Active follow-up
37349	55-59 years	58 years	58	1948	November	2006	White	Female	Breast	C50.8-Overlapping lesion of breast		Female Breast	White	Non-Spanish-Hispanic-Latino	Non-Hispanic White	White	Divorced	Blank(s)	72	Diseases of Heart	N/A not first tumor	N/A not first tumor	Complete dates are available and there are more than 0 days of survival	Diseases of Heart	Dead	Active follow-up
37632	85+ years	85+ years	88	1916	April	2005	White	Male	Urinary Bladder	C67.2-Lateral wall of bladder		Urinary Bladder	White	Non-Spanish-Hispanic-Latino	Non-Hispanic White	White	Married (including common law)	Blank(s)	104	Diseases of Heart	N/A not first tumor	N/A not first tumor	Complete dates are available and there are more than 0 days of survival	Diseases of Heart	Dead	Active follow-up
37658	70-74 years	70 years	70	1925	February	1996	White	Female	Breast	C50.0-Nipple		Female Breast	White	Non-Spanish-Hispanic-Latino	Non-Hispanic White	White	Widowed	Blank(s)	129	Diseases of Heart	N/A not first tumor	N/A not first tumor	Complete dates are available and there are more than 0 days of survival	Diseases of Heart	Dead	Active follow-up
38024	55-59 years	59 years	59	1933	August	1992	Other (American Indian/AK Native, Asian/Pacific Islander)	Female	Nasopharynx	C11.9-Nasopharynx, NOS		Nasopharynx	Asian or Pacific Islander	Non-Spanish-Hispanic-Latino	Non-Hispanic Asian or Pacific Islander	Korean (1988+)	Widowed	Blank(s)	4	Diseases of Heart	N/A not first tumor	N/A not first tumor	Complete dates are available and there are more than 0 days of survival	Diseases of Heart	Dead	Active follow-up
38422	80-84 years	82 years	82	1915	July	1997	White	Female	Transverse Colon	C18.4-Transverse colon		Transverse Colon	White	Non-Spanish-Hispanic-Latino	Non-Hispanic White	White	Married (including common law)	Blank(s)	46	Diseases of Heart	N/A not first tumor	N/A not first tumor	Complete dates are available and there are more than 0 days of survival	Diseases of Heart	Dead	Active follow-up
38933	60-64 years	62 years	62	1940	April	2002	Black	Female	Stomach	C16.9-Stomach, NOS		Stomach	Black	Non-Spanish-Hispanic-Latino	Non-Hispanic Black	Black	Widowed	Blank(s)	130	Diseases of Heart	Alive or dead of other cause	Dead (attributable to causes other than this cancer dx)	Complete dates are available and there are more than 0 days of survival	Diseases of Heart	Dead	Active follow-up
38933	65-69 years	68 years	68	1940	May	2008	Black	Female	Myeloma	C42.1-Bone marrow		Myeloma	Black	Non-Spanish-Hispanic-Latino	Non-Hispanic Black	Black	Widowed	Insured	57	Diseases of Heart	N/A not first tumor	N/A not first tumor	Complete dates are available and there are more than 0 days of survival	Diseases of Heart	Dead	Active follow-up
39051	80-84 years	82 years	82	1914	October	1996	White	Male	Transverse Colon	C18.4-Transverse colon		Transverse Colon	White	Non-Spanish-Hispanic-Latino	Non-Hispanic White	White	Married (including common law)	Blank(s)	63	Diseases of Heart	N/A not first tumor	N/A not first tumor	Complete dates are available and there are more than 0 days of survival	Diseases of Heart	Dead	Active follow-up
39212	65-69 years	68 years	68	1927	November	1995	White	Female	Breast	C50.8-Overlapping lesion of breast		Female Breast	White	Non-Spanish-Hispanic-Latino	Non-Hispanic White	White	Divorced	Blank(s)	68	Diseases of Heart	N/A not first tumor	N/A not first tumor	Complete dates are available and there are more than 0 days of survival	Diseases of Heart	Dead	Active follow-up
39353	75-79 years	76 years	76	1921	March	1997	White	Female	Small Intestine	C17.0-Duodenum		Small Intestine	White	Non-Spanish-Hispanic-Latino	Non-Hispanic White	White	Married (including common law)	Blank(s)	22	Diseases of Heart	N/A not first tumor	N/A not first tumor	Complete dates are available and there are more than 0 days of survival	Diseases of Heart	Dead	Active follow-up
39353	75-79 years	76 years	76	1921	March	1997	White	Female	Stomach	C16.0-Cardia, NOS		Stomach	White	Non-Spanish-Hispanic-Latino	Non-Hispanic White	White	Married (including common law)	Blank(s)	22	Diseases of Heart	N/A not first tumor	N/A not first tumor	Complete dates are available and there are more than 0 days of survival	Diseases of Heart	Dead	Active follow-up
39398	75-79 years	75 years	75	1919	February	1995	White	Female	Rectum	C20.9-Rectum, NOS		Rectum	White	Spanish-Hispanic-Latino	Hispanic (All Races)	White	Widowed	Blank(s)	165	Diseases of Heart	N/A not first tumor	N/A not first tumor	Complete dates are available and there are more than 0 days of survival	Diseases of Heart	Dead	Active follow-up
40173	70-74 years	70 years	70	1926	March	1997	White	Female	Breast	C50.3-Lower-inner quadrant of breast		Female Breast	White	Non-Spanish-Hispanic-Latino	Non-Hispanic White	White	Married (including common law)	Blank(s)	159	Diseases of Heart	N/A not first tumor	N/A not first tumor	Complete dates are available and there are more than 0 days of survival	Diseases of Heart	Dead	Active follow-up
41341	75-79 years	77 years	77	1920	January	1998	White	Female	Breast	C50.4-Upper-outer quadrant of breast		Female Breast	White	Non-Spanish-Hispanic-Latino	Non-Hispanic White	White	Single (never married)	Blank(s)	93	Diseases of Heart	N/A not first tumor	N/A not first tumor	Complete dates are available and there are more than 0 days of survival	Diseases of Heart	Dead	Active follow-up
41341	75-79 years	77 years	77	1920	January	1998	White	Female	Breast	C50.8-Overlapping lesion of breast		Female Breast	White	Non-Spanish-Hispanic-Latino	Non-Hispanic White	White	Single (never married)	Blank(s)	93	Diseases of Heart	N/A not first tumor	N/A not first tumor	Complete dates are available and there are more than 0 days of survival	Diseases of Heart	Dead	Active follow-up
41470	60-64 years	64 years	64	1930	June	1995	White	Female	Miscellaneous	C80.9-Unknown primary site		Miscellaneous	White	Non-Spanish-Hispanic-Latino	Non-Hispanic White	White	Married (including common law)	Blank(s)	188	Diseases of Heart	N/A not first tumor	N/A not first tumor	Complete dates are available and there are more than 0 days of survival	Diseases of Heart	Dead	Active follow-up
41616	85+ years	85+ years	86	1910	March	1997	White	Female	Breast	C50.2-Upper-inner quadrant of breast		Female Breast	White	Non-Spanish-Hispanic-Latino	Non-Hispanic White	White	Married (including common law)	Blank(s)	31	Diseases of Heart	N/A not first tumor	N/A not first tumor	Complete dates are available and there are more than 0 days of survival	Diseases of Heart	Dead	Active follow-up
41820	85+ years	85+ years	93	1899	July	1992	Black	Female	Gum and Other Mouth	C03.1-Lower gum		Gum and Other Mouth	Black	Non-Spanish-Hispanic-Latino	Non-Hispanic Black	Black	Widowed	Blank(s)	8	Diseases of Heart	N/A not first tumor	N/A not first tumor	Complete dates are available and there are more than 0 days of survival	Diseases of Heart	Dead	Active follow-up
41824	75-79 years	78 years	78	1919	June	1997	White	Female	Stomach	C16.9-Stomach, NOS		Stomach	White	Non-Spanish-Hispanic-Latino	Non-Hispanic White	White	Married (including common law)	Blank(s)	20	Diseases of Heart	N/A not first tumor	N/A not first tumor	Incomplete dates are available and there cannot be zero days of follow-up	Diseases of Heart	Dead	Active follow-up
42011	75-79 years	78 years	78	1918	January	1997	Black	Female	Breast	C50.9-Breast, NOS		Female Breast	Black	Non-Spanish-Hispanic-Latino	Non-Hispanic Black	Black	Widowed	Blank(s)	33	Diseases of Heart	N/A not first tumor	N/A not first tumor	Complete dates are available and there are more than 0 days of survival	Diseases of Heart	Dead	Active follow-up
42235	70-74 years	73 years	73	1921	July	1994	White	Male	Prostate	C61.9-Prostate gland		Prostate	White	Non-Spanish-Hispanic-Latino	Non-Hispanic White	White	Married (including common law)	Blank(s)	208	Diseases of Heart	N/A not first tumor	N/A not first tumor	Complete dates are available and there are more than 0 days of survival	Diseases of Heart	Dead	Active follow-up
42297	75-79 years	77 years	77	1919	July	1996	White	Male	Ascending Colon	C18.2-Ascending colon		Ascending Colon	White	Non-Spanish-Hispanic-Latino	Non-Hispanic White	White	Married (including common law)	Blank(s)	76	Diseases of Heart	N/A not first tumor	N/A not first tumor	Complete dates are available and there are more than 0 days of survival	Diseases of Heart	Dead	Active follow-up
42557	85+ years	85+ years	87	1908	March	1996	White	Male	Splenic Flexure	C18.5-Splenic flexure of colon		Splenic Flexure	White	Non-Spanish-Hispanic-Latino	Non-Hispanic White	White	Married (including common law)	Blank(s)	35	Diseases of Heart	N/A not first tumor	N/A not first tumor	Complete dates are available and there are more than 0 days of survival	Diseases of Heart	Dead	Active follow-up
42811	65-69 years	65 years	65	1936	January	2002	White	Male	Prostate	C61.9-Prostate gland		Prostate	White	Non-Spanish-Hispanic-Latino	Non-Hispanic White	White	Married (including common law)	Blank(s)	92	Diseases of Heart	N/A not first tumor	N/A not first tumor	Complete dates are available and there are more than 0 days of survival	Diseases of Heart	Dead	Active follow-up
43090	75-79 years	76 years	76	1915	June	1992	White	Female	NHL - Nodal	C77.9-Lymph node, NOS		NHL - Nodal	White	Non-Spanish-Hispanic-Latino	Non-Hispanic White	White	Widowed	Blank(s)	30	Diseases of Heart	N/A not first tumor	N/A not first tumor	Complete dates are available and there are more than 0 days of survival	Diseases of Heart	Dead	Active follow-up
43135	65-69 years	67 years	67	1926	January	1994	White	Female	Breast	C50.4-Upper-outer quadrant of breast		Female Breast	White	Non-Spanish-Hispanic-Latino	Non-Hispanic White	White	Married (including common law)	Blank(s)	115	Diseases of Heart	N/A not first tumor	N/A not first tumor	Complete dates are available and there are more than 0 days of survival	Diseases of Heart	Dead	Active follow-up
43250	65-69 years	69 years	69	1922	June	1992	White	Female	Corpus Uteri	C54.1-Endometrium		Corpus Uteri	White	Non-Spanish-Hispanic-Latino	Non-Hispanic White	White	Widowed	Blank(s)	18	Diseases of Heart	N/A not first tumor	N/A not first tumor	Complete dates are available and there are more than 0 days of survival	Diseases of Heart	Dead	Active follow-up
43485	80-84 years	84 years	84	1914	March	1999	White	Female	Other Myeloid/Monocytic Leukemia	C42.1-Bone marrow		Other Myeloid/Monocytic Leukemia	White	Spanish-Hispanic-Latino	Hispanic (All Races)	White	Widowed	Blank(s)	0	Diseases of Heart	N/A not first tumor	N/A not first tumor	Complete dates are available and there are more than 0 days of survival	Diseases of Heart	Dead	Active follow-up
43875	70-74 years	74 years	74	1920	November	1994	White	Male	Lung and Bronchus	C34.9-Lung, NOS		Lung and Bronchus	White	Non-Spanish-Hispanic-Latino	Non-Hispanic White	White	Single (never married)	Blank(s)	0	Diseases of Heart	N/A not first tumor	N/A not first tumor	Incomplete dates are available and there cannot be zero days of follow-up	Diseases of Heart	Dead	Active follow-up
44025	65-69 years	68 years	68	1924	February	1992	Black	Male	Prostate	C61.9-Prostate gland		Prostate	Black	Non-Spanish-Hispanic-Latino	Non-Hispanic Black	Black	Unknown	Blank(s)	49	Diseases of Heart	N/A not first tumor	N/A not first tumor	Complete dates are available and there are more than 0 days of survival	Diseases of Heart	Dead	Active follow-up
44315	65-69 years	69 years	69	1928	January	1998	Other (American Indian/AK Native, Asian/Pacific Islander)	Male	Prostate	C61.9-Prostate gland		Prostate	Asian or Pacific Islander	Non-Spanish-Hispanic-Latino	Non-Hispanic Asian or Pacific Islander	Chinese	Married (including common law)	Blank(s)	199	Diseases of Heart	N/A not first tumor	N/A not first tumor	Complete dates are available and there are more than 0 days of survival	Diseases of Heart	Dead	Active follow-up
44489	75-79 years	78 years	78	1921	January	2000	White	Male	Prostate	C61.9-Prostate gland		Prostate	White	Non-Spanish-Hispanic-Latino	Non-Hispanic White	White	Married (including common law)	Blank(s)	44	Diseases of Heart	N/A not first tumor	N/A not first tumor	Complete dates are available and there are more than 0 days of survival	Diseases of Heart	Dead	Active follow-up
44902	75-79 years	77 years	77	1915	October	1992	White	Male	Melanoma of the Skin	C44.3-Skin other/unspec parts of face		Melanoma of the Skin	White	Non-Spanish-Hispanic-Latino	Non-Hispanic White	White	Unknown	Blank(s)	3	Diseases of Heart	N/A not first tumor	N/A not first tumor	Complete dates are available and there are more than 0 days of survival	Diseases of Heart	Dead	Active follow-up
44949	70-74 years	71 years	71	1922	September	1993	White	Male	Kidney and Renal Pelvis	C65.9-Renal pelvis		Renal Pelvis	White	Non-Spanish-Hispanic-Latino	Non-Hispanic White	White	Married (including common law)	Blank(s)	107	Diseases of Heart	N/A not first tumor	N/A not first tumor	Complete dates are available and there are more than 0 days of survival	Diseases of Heart	Dead	Active follow-up
44949	70-74 years	72 years	72	1922	December	1994	White	Male	Urinary Bladder	C67.0-Trigone of bladder		Urinary Bladder	White	Non-Spanish-Hispanic-Latino	Non-Hispanic White	White	Married (including common law)	Blank(s)	93	Diseases of Heart	N/A not first tumor	N/A not first tumor	Complete dates are available and there are more than 0 days of survival	Diseases of Heart	Dead	Active follow-up
45654	70-74 years	72 years	72	1919	March	1992	White	Male	Prostate	C61.9-Prostate gland		Prostate	White	Non-Spanish-Hispanic-Latino	Non-Hispanic White	White	Married (including common law)	Blank(s)	118	Diseases of Heart	N/A not first tumor	N/A not first tumor	Complete dates are available and there are more than 0 days of survival	Diseases of Heart	Dead	Active follow-up
46103	80-84 years	80 years	80	1915	October	1995	White	Female	Tonsil	C09.0-Tonsillar fossa		Tonsil	White	Non-Spanish-Hispanic-Latino	Non-Hispanic White	White	Unknown	Blank(s)	6	Diseases of Heart	N/A not first tumor	N/A not first tumor	Complete dates are available and there are more than 0 days of survival	Diseases of Heart	Dead	Active follow-up
47136	70-74 years	71 years	71	1927	May	1998	White	Female	Splenic Flexure	C18.5-Splenic flexure of colon		Splenic Flexure	White	Non-Spanish-Hispanic-Latino	Non-Hispanic White	White	Married (including common law)	Blank(s)	61	Diseases of Heart	N/A not first tumor	N/A not first tumor	Complete dates are available and there are more than 0 days of survival	Diseases of Heart	Dead	Active follow-up
47373	70-74 years	74 years	74	1922	December	1996	Other (American Indian/AK Native, Asian/Pacific Islander)	Female	Myeloma	C42.1-Bone marrow		Myeloma	Asian or Pacific Islander	Non-Spanish-Hispanic-Latino	Non-Hispanic Asian or Pacific Islander	Other Asian (1991+)	Widowed	Blank(s)	167	Diseases of Heart	N/A not first tumor	N/A not first tumor	Complete dates are available and there are more than 0 days of survival	Diseases of Heart	Dead	Active follow-up
47403	55-59 years	59 years	59	1948	August	2007	White	Female	Transverse Colon	C18.4-Transverse colon		Transverse Colon	White	Non-Spanish-Hispanic-Latino	Non-Hispanic White	White	Divorced	Insured	27	Diseases of Heart	N/A not first tumor	N/A not first tumor	Complete dates are available and there are more than 0 days of survival	Diseases of Heart	Dead	Active follow-up
47429	60-64 years	61 years	61	1935	April	1996	Black	Female	Anus, Anal Canal and Anorectum	C21.0-Anus, NOS		Anus, Anal Canal and Anorectum	Black	Non-Spanish-Hispanic-Latino	Non-Hispanic Black	Black	Widowed	Blank(s)	15	Diseases of Heart	N/A not first tumor	N/A not first tumor	Complete dates are available and there are more than 0 days of survival	Diseases of Heart	Dead	Active follow-up
47781	75-79 years	76 years	76	1927	May	2004	White	Female	Breast	C50.4-Upper-outer quadrant of breast		Female Breast	White	Non-Spanish-Hispanic-Latino	Non-Hispanic White	White	Divorced	Blank(s)	35	Diseases of Heart	N/A not first tumor	N/A not first tumor	Complete dates are available and there are more than 0 days of survival	Diseases of Heart	Dead	Active follow-up
47781	75-79 years	77 years	77	1927	April	2005	White	Female	Other Biliary	C24.1-Ampulla of Vater		Other Biliary	White	Non-Spanish-Hispanic-Latino	Non-Hispanic White	White	Divorced	Blank(s)	24	Diseases of Heart	N/A not first tumor	N/A not first tumor	Complete dates are available and there are more than 0 days of survival	Diseases of Heart	Dead	Active follow-up
48346	70-74 years	71 years	71	1924	January	1996	White	Female	Rectosigmoid Junction	C19.9-Rectosigmoid junction		Rectosigmoid Junction	White	Spanish-Hispanic-Latino	Hispanic (All Races)	White	Widowed	Blank(s)	67	Diseases of Heart	N/A not first tumor	N/A not first tumor	Complete dates are available and there are more than 0 days of survival	Diseases of Heart	Dead	Active follow-up
48426	75-79 years	77 years	77	1922	January	2000	White	Female	Transverse Colon	C18.4-Transverse colon		Transverse Colon	White	Non-Spanish-Hispanic-Latino	Non-Hispanic White	White	Married (including common law)	Blank(s)	101	Diseases of Heart	N/A not first tumor	N/A not first tumor	Complete dates are available and there are more than 0 days of survival	Diseases of Heart	Dead	Active follow-up
48599	65-69 years	68 years	68	1926	August	1995	White	Male	NHL - Extranodal	C38.2-Posterior mediastinum		NHL - Extranodal	White	Non-Spanish-Hispanic-Latino	Non-Hispanic White	White	Married (including common law)	Blank(s)	80	Diseases of Heart	N/A not first tumor	N/A not first tumor	Complete dates are available and there are more than 0 days of survival	Diseases of Heart	Dead	Active follow-up
49463	85+ years	85+ years	94	1909	March	2004	White	Male	Other Non-Epithelial Skin	C44.6-Skin of upper limb and shoulder		Other Non-Epithelial Skin	White	Non-Spanish-Hispanic-Latino	Non-Hispanic White	White	Widowed	Blank(s)	0	Diseases of Heart	N/A not first tumor	N/A not first tumor	Incomplete dates are available and there cannot be zero days of follow-up	Diseases of Heart	Dead	Active follow-up
49467	70-74 years	71 years	71	1929	June	2000	White	Female	Urinary Bladder	C67.9-Bladder, NOS		Urinary Bladder	White	Non-Spanish-Hispanic-Latino	Non-Hispanic White	White	Married (including common law)	Blank(s)	99	Diseases of Heart	N/A not first tumor	N/A not first tumor	Complete dates are available and there are more than 0 days of survival	Diseases of Heart	Dead	Active follow-up
49682	75-79 years	76 years	76	1927	May	2004	White	Male	Pancreas	C25.2-Tail of pancreas		Pancreas	White	Non-Spanish-Hispanic-Latino	Non-Hispanic White	White	Single (never married)	Blank(s)	0	Diseases of Heart	N/A not first tumor	N/A not first tumor	Complete dates are available and there are more than 0 days of survival	Diseases of Heart	Dead	Active follow-up
50796	70-74 years	70 years	70	1923	November	1993	White	Female	Lip	C00.0-External upper lip		Lip	White	Non-Spanish-Hispanic-Latino	Non-Hispanic White	White	Married (including common law)	Blank(s)	65	Diseases of Heart	N/A not first tumor	N/A not first tumor	Complete dates are available and there are more than 0 days of survival	Diseases of Heart	Dead	Active follow-up
50868	85+ years	85+ years	85	1921	August	2006	White	Female	Cecum	C18.0-Cecum		Cecum	White	Non-Spanish-Hispanic-Latino	Non-Hispanic White	White	Widowed	Blank(s)	39	Diseases of Heart	N/A not first tumor	N/A not first tumor	Complete dates are available and there are more than 0 days of survival	Diseases of Heart	Dead	Active follow-up
50956	65-69 years	65 years	65	1927	July	1992	White	Female	Vulva	C51.9-Vulva, NOS		Vulva	White	Non-Spanish-Hispanic-Latino	Non-Hispanic White	White	Married (including common law)	Blank(s)	213	Diseases of Heart	N/A not first tumor	N/A not first tumor	Complete dates are available and there are more than 0 days of survival	Diseases of Heart	Dead	Active follow-up
51018	75-79 years	75 years	75	1921	October	1997	White	Male	Other Lymphocytic Leukemia	C42.1-Bone marrow		Other Lymphocytic Leukemia	White	Non-Spanish-Hispanic-Latino	Non-Hispanic White	White	Married (including common law)	Blank(s)	189	Diseases of Heart	N/A not first tumor	N/A not first tumor	Complete dates are available and there are more than 0 days of survival	Diseases of Heart	Dead	Active follow-up
51018	80-84 years	83 years	83	1921	October	2005	White	Male	Anus, Anal Canal and Anorectum	C21.0-Anus, NOS		Anus, Anal Canal and Anorectum	White	Non-Spanish-Hispanic-Latino	Non-Hispanic White	White	Divorced	Blank(s)	93	Diseases of Heart	N/A not first tumor	N/A not first tumor	Complete dates are available and there are more than 0 days of survival	Diseases of Heart	Dead	Active follow-up
51889	70-74 years	74 years	74	1918	September	1993	Black	Female	Corpus Uteri	C54.1-Endometrium		Corpus Uteri	Black	Non-Spanish-Hispanic-Latino	Non-Hispanic Black	Black	Unknown	Blank(s)	49	Diseases of Heart	N/A not first tumor	N/A not first tumor	Complete dates are available and there are more than 0 days of survival	Diseases of Heart	Dead	Active follow-up
51927	65-69 years	68 years	68	1933	July	2001	White	Male	Other Lymphocytic Leukemia	C42.1-Bone marrow		Other Lymphocytic Leukemia	White	Spanish-Hispanic-Latino	Hispanic (All Races)	White	Single (never married)	Blank(s)	103	Diseases of Heart	N/A not first tumor	N/A not first tumor	Complete dates are available and there are more than 0 days of survival	Diseases of Heart	Dead	Active follow-up
52209	80-84 years	84 years	84	1915	May	2000	White	Female	Breast	C50.4-Upper-outer quadrant of breast		Female Breast	White	Non-Spanish-Hispanic-Latino	Non-Hispanic White	White	Unknown	Blank(s)	104	Diseases of Heart	N/A not first tumor	N/A not first tumor	Complete dates are available and there are more than 0 days of survival	Diseases of Heart	Dead	Active follow-up
52574	80-84 years	83 years	83	1917	July	2000	White	Female	Breast	C50.4-Upper-outer quadrant of breast		Female Breast	White	Non-Spanish-Hispanic-Latino	Non-Hispanic White	White	Widowed	Blank(s)	125	Diseases of Heart	N/A not first tumor	N/A not first tumor	Complete dates are available and there are more than 0 days of survival	Diseases of Heart	Dead	Active follow-up
52592	85+ years	85+ years	86	1911	June	1997	White	Male	Prostate	C61.9-Prostate gland		Prostate	White	Non-Spanish-Hispanic-Latino	Non-Hispanic White	White	Married (including common law)	Blank(s)	60	Diseases of Heart	N/A not first tumor	N/A not first tumor	Complete dates are available and there are more than 0 days of survival	Diseases of Heart	Dead	Active follow-up
52592	85+ years	85+ years	91	1911	June	2002	White	Male	Sigmoid Colon	C18.7-Sigmoid colon		Sigmoid Colon	White	Non-Spanish-Hispanic-Latino	Non-Hispanic White	White	Married (including common law)	Blank(s)	0	Diseases of Heart	N/A not first tumor	N/A not first tumor	Complete dates are available and there are more than 0 days of survival	Diseases of Heart	Dead	Active follow-up
52892	85+ years	85+ years	86	1913	September	1999	White	Male	Esophagus	C15.8-Overlapping lesion of esophagus		Esophagus	White	Non-Spanish-Hispanic-Latino	Non-Hispanic White	White	Widowed	Blank(s)	25	Diseases of Heart	N/A not first tumor	N/A not first tumor	Complete dates are available and there are more than 0 days of survival	Diseases of Heart	Dead	Active follow-up
53061	85+ years	85+ years	93	1900	March	1994	White	Female	Rectum	C20.9-Rectum, NOS		Rectum	White	Non-Spanish-Hispanic-Latino	Non-Hispanic White	White	Single (never married)	Blank(s)	6	Diseases of Heart	N/A not first tumor	N/A not first tumor	Complete dates are available and there are more than 0 days of survival	Diseases of Heart	Dead	Active follow-up
53090	85+ years	85+ years	93	1903	September	1996	White	Female	Transverse Colon	C18.4-Transverse colon		Transverse Colon	White	Spanish-Hispanic-Latino	Hispanic (All Races)	White	Widowed	Blank(s)	11	Diseases of Heart	N/A not first tumor	N/A not first tumor	Complete dates are available and there are more than 0 days of survival	Diseases of Heart	Dead	Active follow-up
53113	80-84 years	83 years	83	1908	August	1992	White	Female	Urinary Bladder	C67.9-Bladder, NOS		Urinary Bladder	White	Non-Spanish-Hispanic-Latino	Non-Hispanic White	White	Widowed	Blank(s)	78	Diseases of Heart	N/A not first tumor	N/A not first tumor	Complete dates are available and there are more than 0 days of survival	Diseases of Heart	Dead	Active follow-up
53113	85+ years	85+ years	88	1908	November	1997	White	Female	Breast	C50.9-Breast, NOS		Female Breast	White	Non-Spanish-Hispanic-Latino	Non-Hispanic White	White	Widowed	Blank(s)	16	Diseases of Heart	N/A not first tumor	N/A not first tumor	Complete dates are available and there are more than 0 days of survival	Diseases of Heart	Dead	Active follow-up
53354	85+ years	85+ years	86	1909	February	1996	White	Male	Rectosigmoid Junction	C19.9-Rectosigmoid junction		Rectosigmoid Junction	White	Non-Spanish-Hispanic-Latino	Non-Hispanic White	White	Married (including common law)	Blank(s)	39	Diseases of Heart	N/A not first tumor	N/A not first tumor	Complete dates are available and there are more than 0 days of survival	Diseases of Heart	Dead	Active follow-up
53426	80-84 years	80 years	80	1911	June	1992	White	Male	Prostate	C61.9-Prostate gland		Prostate	White	Non-Spanish-Hispanic-Latino	Non-Hispanic White	White	Single (never married)	Blank(s)	45	Diseases of Heart	N/A not first tumor	N/A not first tumor	Complete dates are available and there are more than 0 days of survival	Diseases of Heart	Dead	Active follow-up
53957	75-79 years	77 years	77	1918	August	1995	White	Female	Breast	C50.4-Upper-outer quadrant of breast		Female Breast	White	Non-Spanish-Hispanic-Latino	Non-Hispanic White	White	Widowed	Blank(s)	22	Diseases of Heart	N/A not first tumor	N/A not first tumor	Complete dates are available and there are more than 0 days of survival	Diseases of Heart	Dead	Active follow-up
54634	70-74 years	71 years	71	1924	July	1995	White	Female	Breast	C50.4-Upper-outer quadrant of breast		Female Breast	White	Non-Spanish-Hispanic-Latino	Non-Hispanic White	White	Married (including common law)	Blank(s)	187	Diseases of Heart	N/A not first tumor	N/A not first tumor	Complete dates are available and there are more than 0 days of survival	Diseases of Heart	Dead	Active follow-up
54818	65-69 years	66 years	66	1926	August	1992	White	Female	Breast	C50.4-Upper-outer quadrant of breast		Female Breast	White	Non-Spanish-Hispanic-Latino	Non-Hispanic White	White	Widowed	Blank(s)	72	Diseases of Heart	N/A not first tumor	N/A not first tumor	Complete dates are available and there are more than 0 days of survival	Diseases of Heart	Dead	Active follow-up
54998	75-79 years	76 years	76	1915	January	1992	White	Female	Lung and Bronchus	C34.1-Upper lobe, lung		Lung and Bronchus	White	Non-Spanish-Hispanic-Latino	Non-Hispanic White	White	Widowed	Blank(s)	33	Diseases of Heart	N/A not first tumor	N/A not first tumor	Complete dates are available and there are more than 0 days of survival	Diseases of Heart	Dead	Active follow-up
55253	85+ years	85+ years	92	1900	October	1992	White	Male	Transverse Colon	C18.4-Transverse colon		Transverse Colon	White	Non-Spanish-Hispanic-Latino	Non-Hispanic White	White	Widowed	Blank(s)	26	Diseases of Heart	N/A not first tumor	N/A not first tumor	Complete dates are available and there are more than 0 days of survival	Diseases of Heart	Dead	Active follow-up
55631	75-79 years	78 years	78	1914	January	1993	White	Male	Prostate	C61.9-Prostate gland		Prostate	White	Non-Spanish-Hispanic-Latino	Non-Hispanic White	White	Married (including common law)	Blank(s)	94	Diseases of Heart	N/A not first tumor	N/A not first tumor	Complete dates are available and there are more than 0 days of survival	Diseases of Heart	Dead	Active follow-up
55805	70-74 years	72 years	72	1919	January	1992	Black	Female	NHL - Nodal	C77.3-Lymph nodes of axilla or arm		NHL - Nodal	Black	Non-Spanish-Hispanic-Latino	Non-Hispanic Black	Black	Widowed	Blank(s)	40	Diseases of Heart	N/A not first tumor	N/A not first tumor	Complete dates are available and there are more than 0 days of survival	Diseases of Heart	Dead	Active follow-up
56835	75-79 years	75 years	75	1921	April	1997	White	Female	Corpus Uteri	C54.1-Endometrium		Corpus Uteri	White	Non-Spanish-Hispanic-Latino	Non-Hispanic White	White	Married (including common law)	Blank(s)	22	Diseases of Heart	N/A not first tumor	N/A not first tumor	Complete dates are available and there are more than 0 days of survival	Diseases of Heart	Dead	Active follow-up
56847	80-84 years	84 years	84	1922	November	2006	White	Female	Chronic Lymphocytic Leukemia	C42.1-Bone marrow		Chronic Lymphocytic Leukemia	White	Non-Spanish-Hispanic-Latino	Non-Hispanic White	White	Widowed	Blank(s)	81	Diseases of Heart	N/A not first tumor	N/A not first tumor	Complete dates are available and there are more than 0 days of survival	Diseases of Heart	Dead	Active follow-up
57037	80-84 years	83 years	83	1913	June	1996	White	Female	Breast	C50.3-Lower-inner quadrant of breast		Female Breast	White	Non-Spanish-Hispanic-Latino	Non-Hispanic White	White	Married (including common law)	Blank(s)	114	Diseases of Heart	N/A not first tumor	N/A not first tumor	Complete dates are available and there are more than 0 days of survival	Diseases of Heart	Dead	Active follow-up
59083	70-74 years	74 years	74	1933	January	2008	White	Male	NHL - Nodal	C77.0-Lymph nodes of head, face & neck		NHL - Nodal	White	Non-Spanish-Hispanic-Latino	Non-Hispanic White	White	Single (never married)	Any Medicaid	1	Diseases of Heart	N/A not first tumor	N/A not first tumor	Complete dates are available and there are more than 0 days of survival	Diseases of Heart	Dead	Active follow-up
59123	75-79 years	79 years	79	1920	August	1999	White	Female	Breast	C50.9-Breast, NOS		Female Breast	White	Non-Spanish-Hispanic-Latino	Non-Hispanic White	White	Widowed	Blank(s)	79	Diseases of Heart	N/A not first tumor	N/A not first tumor	Incomplete dates are available and there cannot be zero days of follow-up	Diseases of Heart	Dead	Active follow-up
59123	80-84 years	80 years	80	1920	August	2000	White	Female	Rectum	C20.9-Rectum, NOS		Rectum	White	Non-Spanish-Hispanic-Latino	Non-Hispanic White	White	Widowed	Blank(s)	67	Diseases of Heart	N/A not first tumor	N/A not first tumor	Complete dates are available and there are more than 0 days of survival	Diseases of Heart	Dead	Active follow-up
59301	65-69 years	65 years	65	1928	June	1993	White	Male	Lung and Bronchus	C34.0-Main bronchus		Lung and Bronchus	White	Non-Spanish-Hispanic-Latino	Non-Hispanic White	White	Married (including common law)	Blank(s)	1	Diseases of Heart	N/A not first tumor	N/A not first tumor	Complete dates are available and there are more than 0 days of survival	Diseases of Heart	Dead	Active follow-up
59544	85+ years	85+ years	88	1904	December	1992	White	Female	Other Non-Epithelial Skin	C44.7-Skin of lower limb and hip		Other Non-Epithelial Skin	White	Non-Spanish-Hispanic-Latino	Non-Hispanic White	White	Widowed	Blank(s)	10	Diseases of Heart	N/A not first tumor	N/A not first tumor	Complete dates are available and there are more than 0 days of survival	Diseases of Heart	Dead	Active follow-up
59667	80-84 years	81 years	81	1914	February	1996	White	Female	NHL - Nodal	C77.8-Lymph nodes of multiple regions		NHL - Nodal	White	Non-Spanish-Hispanic-Latino	Non-Hispanic White	White	Widowed	Blank(s)	144	Diseases of Heart	N/A not first tumor	N/A not first tumor	Complete dates are available and there are more than 0 days of survival	Diseases of Heart	Dead	Active follow-up
59667	85+ years	85+ years	85	1914	May	2000	White	Female	Melanoma of the Skin	C44.3-Skin other/unspec parts of face		Melanoma of the Skin	White	Non-Spanish-Hispanic-Latino	Non-Hispanic White	White	Widowed	Blank(s)	93	Diseases of Heart	N/A not first tumor	N/A not first tumor	Complete dates are available and there are more than 0 days of survival	Diseases of Heart	Dead	Active follow-up
59787	85+ years	85+ years	88	1914	March	2003	White	Male	Melanoma of the Skin	C44.2-External ear		Melanoma of the Skin	White	Non-Spanish-Hispanic-Latino	Non-Hispanic White	White	Married (including common law)	Blank(s)	46	Diseases of Heart	N/A not first tumor	N/A not first tumor	Complete dates are available and there are more than 0 days of survival	Diseases of Heart	Dead	Active follow-up
60040	65-69 years	69 years	69	1923	April	1993	White	Male	Urinary Bladder	C67.9-Bladder, NOS		Urinary Bladder	White	Non-Spanish-Hispanic-Latino	Non-Hispanic White	White	Married (including common law)	Blank(s)	169	Diseases of Heart	N/A not first tumor	N/A not first tumor	Complete dates are available and there are more than 0 days of survival	Diseases of Heart	Dead	Active follow-up
60040	65-69 years	69 years	69	1923	October	1993	White	Male	Prostate	C61.9-Prostate gland		Prostate	White	Non-Spanish-Hispanic-Latino	Non-Hispanic White	White	Married (including common law)	Blank(s)	164	Diseases of Heart	N/A not first tumor	N/A not first tumor	Complete dates are available and there are more than 0 days of survival	Diseases of Heart	Dead	Active follow-up
60057	75-79 years	78 years	78	1919	February	1998	White	Male	Cecum	C18.0-Cecum		Cecum	White	Non-Spanish-Hispanic-Latino	Non-Hispanic White	White	Divorced	Blank(s)	53	Diseases of Heart	N/A not first tumor	N/A not first tumor	Complete dates are available and there are more than 0 days of survival	Diseases of Heart	Dead	Active follow-up
60168	80-84 years	82 years	82	1913	May	1996	Black	Male	Prostate	C61.9-Prostate gland		Prostate	Black	Non-Spanish-Hispanic-Latino	Non-Hispanic Black	Black	Divorced	Blank(s)	88	Diseases of Heart	N/A not first tumor	N/A not first tumor	Complete dates are available and there are more than 0 days of survival	Diseases of Heart	Dead	Active follow-up
60534	80-84 years	84 years	84	1910	February	1995	Black	Female	Breast	C50.4-Upper-outer quadrant of breast		Female Breast	Black	Non-Spanish-Hispanic-Latino	Non-Hispanic Black	Black	Widowed	Blank(s)	56	Diseases of Heart	N/A not first tumor	N/A not first tumor	Complete dates are available and there are more than 0 days of survival	Diseases of Heart	Dead	Active follow-up
60773	70-74 years	74 years	74	1917	January	1992	White	Female	Breast	C50.6-Axillary tail of breast		Female Breast	White	Non-Spanish-Hispanic-Latino	Non-Hispanic White	White	Married (including common law)	Blank(s)	191	Diseases of Heart	N/A not first tumor	N/A not first tumor	Complete dates are available and there are more than 0 days of survival	Diseases of Heart	Dead	Active follow-up
60844	70-74 years	73 years	73	1922	April	1996	White	Female	Lung and Bronchus	C34.1-Upper lobe, lung		Lung and Bronchus	White	Non-Spanish-Hispanic-Latino	Non-Hispanic White	White	Widowed	Blank(s)	22	Diseases of Heart	N/A not first tumor	N/A not first tumor	Complete dates are available and there are more than 0 days of survival	Diseases of Heart	Dead	Active follow-up
60844	70-74 years	73 years	73	1922	April	1996	White	Female	Lung and Bronchus	C34.1-Upper lobe, lung		Lung and Bronchus	White	Non-Spanish-Hispanic-Latino	Non-Hispanic White	White	Widowed	Blank(s)	22	Diseases of Heart	N/A not first tumor	N/A not first tumor	Complete dates are available and there are more than 0 days of survival	Diseases of Heart	Dead	Active follow-up
61032	80-84 years	84 years	84	1912	May	1996	White	Male	Prostate	C61.9-Prostate gland		Prostate	White	Non-Spanish-Hispanic-Latino	Non-Hispanic White	White	Widowed	Blank(s)	106	Diseases of Heart	N/A not first tumor	N/A not first tumor	Complete dates are available and there are more than 0 days of survival	Diseases of Heart	Dead	Active follow-up
61286	85+ years	85+ years	90	1903	September	1993	White	Female	Miscellaneous	C80.9-Unknown primary site		Miscellaneous	White	Non-Spanish-Hispanic-Latino	Non-Hispanic White	White	Widowed	Blank(s)	0	Diseases of Heart	N/A not first tumor	N/A not first tumor	Complete dates are available and there are more than 0 days of survival	Diseases of Heart	Dead	Active follow-up
62654	80-84 years	81 years	81	1917	June	1998	White	Female	Rectum	C20.9-Rectum, NOS		Rectum	White	Non-Spanish-Hispanic-Latino	Non-Hispanic White	White	Widowed	Blank(s)	94	Diseases of Heart	N/A not first tumor	N/A not first tumor	Complete dates are available and there are more than 0 days of survival	Diseases of Heart	Dead	Active follow-up
62654	85+ years	85+ years	88	1917	December	2005	White	Female	Lung and Bronchus	C34.3-Lower lobe, lung		Lung and Bronchus	White	Non-Spanish-Hispanic-Latino	Non-Hispanic White	White	Widowed	Blank(s)	4	Diseases of Heart	N/A not first tumor	N/A not first tumor	Complete dates are available and there are more than 0 days of survival	Diseases of Heart	Dead	Active follow-up
62773	65-69 years	66 years	66	1930	July	1996	White	Male	Larynx	C32.0-Glottis		Larynx	White	Non-Spanish-Hispanic-Latino	Non-Hispanic White	White	Widowed	Blank(s)	3	Diseases of Heart	N/A not first tumor	N/A not first tumor	Complete dates are available and there are more than 0 days of survival	Diseases of Heart	Dead	Active follow-up
62928	85+ years	85+ years	91	1908	Blank(s)	1999	White	Female	Ascending Colon	C18.2-Ascending colon		Ascending Colon	White	Non-Spanish-Hispanic-Latino	Non-Hispanic White	White	Widowed	Blank(s)	66	Diseases of Heart	N/A not first tumor	N/A not first tumor	Incomplete dates are available and there cannot be zero days of follow-up	Diseases of Heart	Dead	Active follow-up
63115	75-79 years	77 years	77	1924	September	2001	White	Female	Breast	C50.5-Lower-outer quadrant of breast		Female Breast	White	Non-Spanish-Hispanic-Latino	Non-Hispanic White	White	Single (never married)	Blank(s)	48	Diseases of Heart	N/A not first tumor	N/A not first tumor	Complete dates are available and there are more than 0 days of survival	Diseases of Heart	Dead	Active follow-up
63521	75-79 years	77 years	77	1921	April	1999	Black	Female	Sigmoid Colon	C18.7-Sigmoid colon		Sigmoid Colon	Black	Non-Spanish-Hispanic-Latino	Non-Hispanic Black	Black	Married (including common law)	Blank(s)	149	Diseases of Heart	N/A not first tumor	N/A not first tumor	Complete dates are available and there are more than 0 days of survival	Diseases of Heart	Dead	Active follow-up
63574	75-79 years	78 years	78	1922	December	2000	White	Female	Breast	C50.4-Upper-outer quadrant of breast		Female Breast	White	Non-Spanish-Hispanic-Latino	Non-Hispanic White	White	Married (including common law)	Blank(s)	174	Diseases of Heart	N/A not first tumor	N/A not first tumor	Complete dates are available and there are more than 0 days of survival	Diseases of Heart	Dead	Active follow-up
64656	75-79 years	75 years	75	1918	May	1993	Black	Male	Prostate	C61.9-Prostate gland		Prostate	Black	Non-Spanish-Hispanic-Latino	Non-Hispanic Black	Black	Married (including common law)	Blank(s)	171	Diseases of Heart	N/A not first tumor	N/A not first tumor	Complete dates are available and there are more than 0 days of survival	Diseases of Heart	Dead	Active follow-up
64656	80-84 years	82 years	82	1918	January	2000	Black	Male	Sigmoid Colon	C18.7-Sigmoid colon		Sigmoid Colon	Black	Non-Spanish-Hispanic-Latino	Non-Hispanic Black	Black	Married (including common law)	Blank(s)	92	Diseases of Heart	N/A not first tumor	N/A not first tumor	Complete dates are available and there are more than 0 days of survival	Diseases of Heart	Dead	Active follow-up
64771	75-79 years	76 years	76	1917	August	1994	Black	Female	Sigmoid Colon	C18.7-Sigmoid colon		Sigmoid Colon	Black	Non-Spanish-Hispanic-Latino	Non-Hispanic Black	Black	Widowed	Blank(s)	10	Diseases of Heart	N/A not first tumor	N/A not first tumor	Complete dates are available and there are more than 0 days of survival	Diseases of Heart	Dead	Active follow-up
64912	75-79 years	77 years	77	1918	October	1995	Black	Male	Prostate	C61.9-Prostate gland		Prostate	Black	Non-Spanish-Hispanic-Latino	Non-Hispanic Black	Black	Separated	Blank(s)	105	Diseases of Heart	N/A not first tumor	N/A not first tumor	Complete dates are available and there are more than 0 days of survival	Diseases of Heart	Dead	Active follow-up
65244	80-84 years	84 years	84	1916	April	2001	White	Female	Myeloma	C42.1-Bone marrow		Myeloma	White	Non-Spanish-Hispanic-Latino	Non-Hispanic White	White	Widowed	Blank(s)	0	Diseases of Heart	N/A not first tumor	N/A not first tumor	Complete dates are available and there are more than 0 days of survival	Diseases of Heart	Dead	Active follow-up
65366	80-84 years	84 years	84	1908	January	1993	White	Female	Melanoma of the Skin	C44.6-Skin of upper limb and shoulder		Melanoma of the Skin	White	Non-Spanish-Hispanic-Latino	Non-Hispanic White	White	Married (including common law)	Blank(s)	2	Diseases of Heart	N/A not first tumor	N/A not first tumor	Incomplete dates are available and there cannot be zero days of follow-up	Diseases of Heart	Dead	Active follow-up
65406	60-64 years	60 years	60	1944	March	2005	Black	Female	Breast	C50.4-Upper-outer quadrant of breast		Female Breast	Black	Non-Spanish-Hispanic-Latino	Non-Hispanic Black	Black	Single (never married)	Blank(s)	98	Diseases of Heart	N/A not first tumor	N/A not first tumor	Complete dates are available and there are more than 0 days of survival	Diseases of Heart	Dead	Active follow-up
66140	80-84 years	80 years	80	1913	September	1994	White	Male	Urinary Bladder	C67.9-Bladder, NOS		Urinary Bladder	White	Non-Spanish-Hispanic-Latino	Non-Hispanic White	White	Married (including common law)	Blank(s)	36	Diseases of Heart	N/A not first tumor	N/A not first tumor	Complete dates are available and there are more than 0 days of survival	Diseases of Heart	Dead	Active follow-up
66514	65-69 years	68 years	68	1924	December	1992	White	Female	Urinary Bladder	C67.6-Ureteric orifice		Urinary Bladder	White	Non-Spanish-Hispanic-Latino	Non-Hispanic White	White	Widowed	Blank(s)	6	Diseases of Heart	N/A not first tumor	N/A not first tumor	Complete dates are available and there are more than 0 days of survival	Diseases of Heart	Dead	Active follow-up
66770	85+ years	85+ years	86	1918	September	2004	White	Female	Cecum	C18.0-Cecum		Cecum	White	Non-Spanish-Hispanic-Latino	Non-Hispanic White	White	Widowed	Blank(s)	2	Diseases of Heart	N/A not first tumor	N/A not first tumor	Complete dates are available and there are more than 0 days of survival	Diseases of Heart	Dead	Active follow-up
67476	50-54 years	53 years	53	1940	December	1993	Black	Female	Cervix Uteri	C53.9-Cervix uteri		Cervix Uteri	Black	Non-Spanish-Hispanic-Latino	Non-Hispanic Black	Black	Married (including common law)	Blank(s)	94	Diseases of Heart	N/A not first tumor	N/A not first tumor	Complete dates are available and there are more than 0 days of survival	Diseases of Heart	Dead	Active follow-up
67817	60-64 years	64 years	64	1948	February	2013	Black	Female	Chronic Lymphocytic Leukemia	C42.1-Bone marrow		Chronic Lymphocytic Leukemia	Black	Non-Spanish-Hispanic-Latino	Non-Hispanic Black	Black	Single (never married)	Insured	25	Diseases of Heart	N/A not first tumor	N/A not first tumor	Complete dates are available and there are more than 0 days of survival	Diseases of Heart	Dead	Active follow-up
67864	65-69 years	67 years	67	1925	January	1993	White	Female	Breast	C50.2-Upper-inner quadrant of breast		Female Breast	White	Non-Spanish-Hispanic-Latino	Non-Hispanic White	White	Married (including common law)	Blank(s)	132	Diseases of Heart	N/A not first tumor	N/A not first tumor	Complete dates are available and there are more than 0 days of survival	Diseases of Heart	Dead	Active follow-up
67864	65-69 years	67 years	67	1925	January	1993	White	Female	Breast	C50.1-Central portion of breast		Female Breast	White	Non-Spanish-Hispanic-Latino	Non-Hispanic White	White	Married (including common law)	Blank(s)	131	Diseases of Heart	N/A not first tumor	N/A not first tumor	Complete dates are available and there are more than 0 days of survival	Diseases of Heart	Dead	Active follow-up
67953	85+ years	85+ years	87	1912	April	2000	White	Female	Breast	C50.9-Breast, NOS		Female Breast	White	Non-Spanish-Hispanic-Latino	Non-Hispanic White	White	Married (including common law)	Blank(s)	49	Diseases of Heart	N/A not first tumor	N/A not first tumor	Complete dates are available and there are more than 0 days of survival	Diseases of Heart	Dead	Active follow-up
67971	85+ years	85+ years	85	1915	November	2000	White	Female	Ascending Colon	C18.2-Ascending colon		Ascending Colon	White	Non-Spanish-Hispanic-Latino	Non-Hispanic White	White	Widowed	Blank(s)	3	Diseases of Heart	N/A not first tumor	N/A not first tumor	Complete dates are available and there are more than 0 days of survival	Diseases of Heart	Dead	Active follow-up
68891	85+ years	85+ years	91	1909	March	2001	White	Male	Other Urinary Organs	C68.0-Urethra		Other Urinary Organs	White	Non-Spanish-Hispanic-Latino	Non-Hispanic White	White	Married (including common law)	Blank(s)	8	Diseases of Heart	N/A not first tumor	N/A not first tumor	Complete dates are available and there are more than 0 days of survival	Diseases of Heart	Dead	Active follow-up
69056	70-74 years	74 years	74	1921	February	1996	White	Male	Sigmoid Colon	C18.7-Sigmoid colon		Sigmoid Colon	White	Non-Spanish-Hispanic-Latino	Non-Hispanic White	White	Married (including common law)	Blank(s)	60	Diseases of Heart	N/A not first tumor	N/A not first tumor	Complete dates are available and there are more than 0 days of survival	Diseases of Heart	Dead	Active follow-up
69384	80-84 years	83 years	83	1924	November	2007	Black	Male	Liver	C22.0-Liver		Liver	Black	Non-Spanish-Hispanic-Latino	Non-Hispanic Black	Black	Single (never married)	Insured/No specifics	3	Diseases of Heart	N/A not first tumor	N/A not first tumor	Complete dates are available and there are more than 0 days of survival	Diseases of Heart	Dead	Active follow-up
70022	65-69 years	68 years	68	1930	December	1998	White	Female	Corpus Uteri	C54.1-Endometrium		Corpus Uteri	White	Non-Spanish-Hispanic-Latino	Non-Hispanic White	White	Widowed	Blank(s)	28	Diseases of Heart	N/A not first tumor	N/A not first tumor	Complete dates are available and there are more than 0 days of survival	Diseases of Heart	Dead	Active follow-up
70675	75-79 years	79 years	79	1919	December	1998	White	Female	Sigmoid Colon	C18.7-Sigmoid colon		Sigmoid Colon	White	Non-Spanish-Hispanic-Latino	Non-Hispanic White	White	Married (including common law)	Blank(s)	0	Diseases of Heart	N/A not first tumor	N/A not first tumor	Complete dates are available and there are more than 0 days of survival	Diseases of Heart	Dead	Active follow-up
70773	80-84 years	84 years	84	1912	January	1997	White	Male	Larynx	C32.0-Glottis		Larynx	White	Non-Spanish-Hispanic-Latino	Non-Hispanic White	White	Widowed	Blank(s)	73	Diseases of Heart	N/A not first tumor	N/A not first tumor	Complete dates are available and there are more than 0 days of survival	Diseases of Heart	Dead	Active follow-up
70977	75-79 years	76 years	76	1918	May	1995	White	Male	Trachea, Mediastinum and Other Respiratory Organs	C33.9-Trachea		Trachea	White	Non-Spanish-Hispanic-Latino	Non-Hispanic White	White	Widowed	Blank(s)	5	Diseases of Heart	N/A not first tumor	N/A not first tumor	Complete dates are available and there are more than 0 days of survival	Diseases of Heart	Dead	Active follow-up
71113	80-84 years	82 years	82	1911	April	1993	White	Female	Sigmoid Colon	C18.7-Sigmoid colon		Sigmoid Colon	White	Non-Spanish-Hispanic-Latino	Non-Hispanic White	White	Widowed	Blank(s)	213	Diseases of Heart	N/A not first tumor	N/A not first tumor	Complete dates are available and there are more than 0 days of survival	Diseases of Heart	Dead	Active follow-up
71794	65-69 years	67 years	67	1928	August	1995	Black	Male	Lung and Bronchus	C34.1-Upper lobe, lung		Lung and Bronchus	Black	Non-Spanish-Hispanic-Latino	Non-Hispanic Black	Black	Single (never married)	Blank(s)	2	Diseases of Heart	N/A not first tumor	N/A not first tumor	Complete dates are available and there are more than 0 days of survival	Diseases of Heart	Dead	Active follow-up
72842	80-84 years	81 years	81	1928	January	2010	White	Male	Prostate	C61.9-Prostate gland		Prostate	White	Non-Spanish-Hispanic-Latino	Non-Hispanic White	White	Married (including common law)	Insured	1	Diseases of Heart	N/A not first tumor	N/A not first tumor	Complete dates are available and there are more than 0 days of survival	Diseases of Heart	Dead	Active follow-up
72982	85+ years	85+ years	87	1908	April	1996	White	Female	Sigmoid Colon	C18.7-Sigmoid colon		Sigmoid Colon	White	Non-Spanish-Hispanic-Latino	Non-Hispanic White	White	Widowed	Blank(s)	17	Diseases of Heart	N/A not first tumor	N/A not first tumor	Complete dates are available and there are more than 0 days of survival	Diseases of Heart	Dead	Active follow-up
73337	75-79 years	75 years	75	1917	October	1992	Black	Female	Lung and Bronchus	C34.9-Lung, NOS		Lung and Bronchus	Black	Non-Spanish-Hispanic-Latino	Non-Hispanic Black	Black	Married (including common law)	Blank(s)	40	Diseases of Heart	N/A not first tumor	N/A not first tumor	Complete dates are available and there are more than 0 days of survival	Diseases of Heart	Dead	Active follow-up
73793	85+ years	85+ years	87	1916	January	2004	White	Female	Breast	C50.9-Breast, NOS		Female Breast	White	Non-Spanish-Hispanic-Latino	Non-Hispanic White	White	Widowed	Blank(s)	140	Diseases of Heart	N/A not first tumor	N/A not first tumor	Complete dates are available and there are more than 0 days of survival	Diseases of Heart	Dead	Active follow-up
73793	85+ years	85+ years	91	1916	October	2008	White	Female	Breast	C50.8-Overlapping lesion of breast		Female Breast	White	Non-Spanish-Hispanic-Latino	Non-Hispanic White	White	Widowed	Insured	82	Diseases of Heart	N/A not first tumor	N/A not first tumor	Complete dates are available and there are more than 0 days of survival	Diseases of Heart	Dead	Active follow-up
73821	75-79 years	78 years	78	1920	January	1999	White	Female	Sigmoid Colon	C18.7-Sigmoid colon		Sigmoid Colon	White	Non-Spanish-Hispanic-Latino	Non-Hispanic White	White	Married (including common law)	Blank(s)	2	Diseases of Heart	N/A not first tumor	N/A not first tumor	Complete dates are available and there are more than 0 days of survival	Diseases of Heart	Dead	Active follow-up
73958	85+ years	85+ years	90	1907	April	1997	White	Male	Cecum	C18.0-Cecum		Cecum	White	Non-Spanish-Hispanic-Latino	Non-Hispanic White	White	Married (including common law)	Blank(s)	1	Diseases of Heart	N/A not first tumor	N/A not first tumor	Complete dates are available and there are more than 0 days of survival	Diseases of Heart	Dead	Active follow-up
74284	65-69 years	68 years	68	1927	March	1995	White	Male	Prostate	C61.9-Prostate gland		Prostate	White	Non-Spanish-Hispanic-Latino	Non-Hispanic White	White	Divorced	Blank(s)	123	Diseases of Heart	N/A not first tumor	N/A not first tumor	Complete dates are available and there are more than 0 days of survival	Diseases of Heart	Dead	Active follow-up
74293	80-84 years	83 years	83	1911	March	1995	White	Male	Rectum	C20.9-Rectum, NOS		Rectum	White	Non-Spanish-Hispanic-Latino	Non-Hispanic White	White	Single (never married)	Blank(s)	0	Diseases of Heart	N/A not first tumor	N/A not first tumor	Complete dates are available and there are more than 0 days of survival	Diseases of Heart	Dead	Active follow-up
74460	85+ years	85+ years	88	1914	October	2002	White	Male	Myeloma	C42.1-Bone marrow		Myeloma	White	Non-Spanish-Hispanic-Latino	Non-Hispanic White	White	Married (including common law)	Blank(s)	12	Diseases of Heart	N/A not first tumor	N/A not first tumor	Complete dates are available and there are more than 0 days of survival	Diseases of Heart	Dead	Active follow-up
74605	70-74 years	74 years	74	1920	July	1994	White	Female	Breast	C50.4-Upper-outer quadrant of breast		Female Breast	White	Non-Spanish-Hispanic-Latino	Non-Hispanic White	White	Widowed	Blank(s)	76	Diseases of Heart	N/A not first tumor	N/A not first tumor	Complete dates are available and there are more than 0 days of survival	Diseases of Heart	Dead	Active follow-up
74733	80-84 years	84 years	84	1914	July	1998	White	Female	Breast	C50.5-Lower-outer quadrant of breast		Female Breast	White	Spanish-Hispanic-Latino	Hispanic (All Races)	White	Married (including common law)	Blank(s)	83	Diseases of Heart	N/A not first tumor	N/A not first tumor	Complete dates are available and there are more than 0 days of survival	Diseases of Heart	Dead	Active follow-up
74733	80-84 years	84 years	84	1914	August	1998	White	Female	Breast	C50.8-Overlapping lesion of breast		Female Breast	White	Spanish-Hispanic-Latino	Hispanic (All Races)	White	Married (including common law)	Blank(s)	81	Diseases of Heart	N/A not first tumor	N/A not first tumor	Complete dates are available and there are more than 0 days of survival	Diseases of Heart	Dead	Active follow-up
74766	65-69 years	66 years	66	1926	November	1992	White	Female	NHL - Nodal	C77.0-Lymph nodes of head, face & neck		NHL - Nodal	White	Non-Spanish-Hispanic-Latino	Non-Hispanic White	White	Married (including common law)	Blank(s)	125	Diseases of Heart	N/A not first tumor	N/A not first tumor	Complete dates are available and there are more than 0 days of survival	Diseases of Heart	Dead	Active follow-up
75137	85+ years	85+ years	91	1914	November	2005	White	Female	Sigmoid Colon	C18.7-Sigmoid colon		Sigmoid Colon	White	Non-Spanish-Hispanic-Latino	Non-Hispanic White	White	Widowed	Blank(s)	0	Diseases of Heart	N/A not first tumor	N/A not first tumor	Complete dates are available and there are more than 0 days of survival	Diseases of Heart	Dead	Active follow-up
75173	70-74 years	73 years	73	1925	July	1998	White	Male	Prostate	C61.9-Prostate gland		Prostate	White	Non-Spanish-Hispanic-Latino	Non-Hispanic White	White	Married (including common law)	Blank(s)	194	Diseases of Heart	N/A not first tumor	N/A not first tumor	Complete dates are available and there are more than 0 days of survival	Diseases of Heart	Dead	Active follow-up
75196	65-69 years	67 years	67	1925	May	1993	White	Female	Breast	C50.8-Overlapping lesion of breast		Female Breast	White	Non-Spanish-Hispanic-Latino	Non-Hispanic White	White	Married (including common law)	Blank(s)	248	Diseases of Heart	N/A not first tumor	N/A not first tumor	Complete dates are available and there are more than 0 days of survival	Diseases of Heart	Dead	Active follow-up
75411	85+ years	85+ years	88	1905	October	1993	White	Male	Cecum	C18.0-Cecum		Cecum	White	Non-Spanish-Hispanic-Latino	Non-Hispanic White	White	Married (including common law)	Blank(s)	85	Diseases of Heart	N/A not first tumor	N/A not first tumor	Complete dates are available and there are more than 0 days of survival	Diseases of Heart	Dead	Active follow-up
75411	85+ years	85+ years	88	1905	December	1993	White	Male	Prostate	C61.9-Prostate gland		Prostate	White	Non-Spanish-Hispanic-Latino	Non-Hispanic White	White	Married (including common law)	Blank(s)	83	Diseases of Heart	N/A not first tumor	N/A not first tumor	Complete dates are available and there are more than 0 days of survival	Diseases of Heart	Dead	Active follow-up
75480	85+ years	85+ years	85	1915	March	2000	White	Female	Lung and Bronchus	C34.3-Lower lobe, lung		Lung and Bronchus	White	Non-Spanish-Hispanic-Latino	Non-Hispanic White	White	Single (never married)	Blank(s)	51	Diseases of Heart	N/A not first tumor	N/A not first tumor	Complete dates are available and there are more than 0 days of survival	Diseases of Heart	Dead	Active follow-up
75480	85+ years	85+ years	85	1915	June	2000	White	Female	Corpus Uteri	C54.1-Endometrium		Corpus Uteri	White	Non-Spanish-Hispanic-Latino	Non-Hispanic White	White	Single (never married)	Blank(s)	48	Diseases of Heart	N/A not first tumor	N/A not first tumor	Complete dates are available and there are more than 0 days of survival	Diseases of Heart	Dead	Active follow-up
75540	65-69 years	66 years	66	1928	September	1994	White	Male	Testis	C62.1-Descended testis		Testis	White	Non-Spanish-Hispanic-Latino	Non-Hispanic White	White	Single (never married)	Blank(s)	195	Diseases of Heart	N/A not first tumor	N/A not first tumor	Complete dates are available and there are more than 0 days of survival	Diseases of Heart	Dead	Active follow-up
76318	70-74 years	70 years	70	1921	February	1992	White	Male	Prostate	C61.9-Prostate gland		Prostate	White	Non-Spanish-Hispanic-Latino	Non-Hispanic White	White	Unknown	Blank(s)	39	Diseases of Heart	N/A not first tumor	N/A not first tumor	Complete dates are available and there are more than 0 days of survival	Diseases of Heart	Dead	Active follow-up
76394	75-79 years	75 years	75	1916	January	1992	Black	Female	Breast	C50.4-Upper-outer quadrant of breast		Female Breast	Black	Non-Spanish-Hispanic-Latino	Non-Hispanic Black	Black	Married (including common law)	Blank(s)	206	Diseases of Heart	N/A not first tumor	N/A not first tumor	Complete dates are available and there are more than 0 days of survival	Diseases of Heart	Dead	Active follow-up
76742	85+ years	85+ years	87	1906	December	1993	White	Female	Breast	C50.1-Central portion of breast		Female Breast	White	Non-Spanish-Hispanic-Latino	Non-Hispanic White	White	Widowed	Blank(s)	203	Diseases of Heart	N/A not first tumor	N/A not first tumor	Complete dates are available and there are more than 0 days of survival	Diseases of Heart	Dead	Active follow-up
77236	65-69 years	65 years	65	1932	October	1998	White	Female	Breast	C50.1-Central portion of breast		Female Breast	White	Non-Spanish-Hispanic-Latino	Non-Hispanic White	White	Married (including common law)	Blank(s)	127	Diseases of Heart	N/A not first tumor	N/A not first tumor	Complete dates are available and there are more than 0 days of survival	Diseases of Heart	Dead	Active follow-up
77291	85+ years	85+ years	86	1917	October	2003	White	Female	Breast	C50.9-Breast, NOS		Female Breast	White	Non-Spanish-Hispanic-Latino	Non-Hispanic White	White	Widowed	Blank(s)	21	Diseases of Heart	N/A not first tumor	N/A not first tumor	Complete dates are available and there are more than 0 days of survival	Diseases of Heart	Dead	Active follow-up
77698	75-79 years	78 years	78	1922	March	2000	Other (American Indian/AK Native, Asian/Pacific Islander)	Male	Prostate	C61.9-Prostate gland		Prostate	Asian or Pacific Islander	Non-Spanish-Hispanic-Latino	Non-Hispanic Asian or Pacific Islander	Chinese	Married (including common law)	Blank(s)	134	Diseases of Heart	N/A not first tumor	N/A not first tumor	Complete dates are available and there are more than 0 days of survival	Diseases of Heart	Dead	Active follow-up
77698	85+ years	85+ years	88	1922	February	2010	Other (American Indian/AK Native, Asian/Pacific Islander)	Male	Urinary Bladder	C67.9-Bladder, NOS		Urinary Bladder	Asian or Pacific Islander	Non-Spanish-Hispanic-Latino	Non-Hispanic Asian or Pacific Islander	Chinese	Married (including common law)	Insured	15	Diseases of Heart	N/A not first tumor	N/A not first tumor	Complete dates are available and there are more than 0 days of survival	Diseases of Heart	Dead	Active follow-up
77708	75-79 years	76 years	76	1915	March	1992	Other (American Indian/AK Native, Asian/Pacific Islander)	Female	Breast	C50.4-Upper-outer quadrant of breast		Female Breast	Asian or Pacific Islander	Non-Spanish-Hispanic-Latino	Non-Hispanic Asian or Pacific Islander	Filipino	Married (including common law)	Blank(s)	1	Diseases of Heart	N/A not first tumor	N/A not first tumor	Complete dates are available and there are more than 0 days of survival	Diseases of Heart	Dead	Active follow-up
77908	70-74 years	74 years	74	1926	July	2000	White	Male	Melanoma of the Skin	C44.6-Skin of upper limb and shoulder		Melanoma of the Skin	White	Non-Spanish-Hispanic-Latino	Non-Hispanic White	White	Unknown	Blank(s)	88	Diseases of Heart	N/A not first tumor	N/A not first tumor	Complete dates are available and there are more than 0 days of survival	Diseases of Heart	Dead	Active follow-up
77908	80-84 years	81 years	81	1926	April	2007	White	Male	Melanoma of the Skin	C44.4-Skin of scalp and neck		Melanoma of the Skin	White	Non-Spanish-Hispanic-Latino	Non-Hispanic White	White	Single (never married)	Insured	7	Diseases of Heart	N/A not first tumor	N/A not first tumor	Complete dates are available and there are more than 0 days of survival	Diseases of Heart	Dead	Active follow-up
77923	80-84 years	80 years	80	1922	June	2002	White	Female	Urinary Bladder	C67.9-Bladder, NOS		Urinary Bladder	White	Spanish-Hispanic-Latino	Hispanic (All Races)	White	Married (including common law)	Blank(s)	34	Diseases of Heart	N/A not first tumor	N/A not first tumor	Complete dates are available and there are more than 0 days of survival	Diseases of Heart	Dead	Active follow-up
77989	85+ years	85+ years	85	1916	August	2002	White	Male	Myeloma	C42.1-Bone marrow		Myeloma	White	Non-Spanish-Hispanic-Latino	Non-Hispanic White	White	Married (including common law)	Blank(s)	2	Diseases of Heart	N/A not first tumor	N/A not first tumor	Complete dates are available and there are more than 0 days of survival	Diseases of Heart	Dead	Active follow-up
78503	85+ years	85+ years	86	1906	October	1993	White	Male	Urinary Bladder	C67.8-Overlapping lesion of bladder		Urinary Bladder	White	Non-Spanish-Hispanic-Latino	Non-Hispanic White	White	Married (including common law)	Blank(s)	108	Diseases of Heart	N/A not first tumor	N/A not first tumor	Complete dates are available and there are more than 0 days of survival	Diseases of Heart	Dead	Active follow-up
79891	80-84 years	80 years	80	1919	July	2000	White	Female	Liver	C22.0-Liver		Liver	White	Non-Spanish-Hispanic-Latino	Non-Hispanic White	White	Widowed	Blank(s)	0	Diseases of Heart	N/A not first tumor	N/A not first tumor	Complete dates are available and there are more than 0 days of survival	Diseases of Heart	Dead	Active follow-up
80114	75-79 years	78 years	78	1921	November	2000	White	Female	Peritoneum, Omentum and Mesentery	C48.2-Peritoneum, NOS		Peritoneum, Omentum and Mesentery	White	Non-Spanish-Hispanic-Latino	Non-Hispanic White	White	Widowed	Blank(s)	177	Diseases of Heart	N/A not first tumor	N/A not first tumor	Complete dates are available and there are more than 0 days of survival	Diseases of Heart	Dead	Active follow-up
80117	75-79 years	76 years	76	1917	April	1994	White	Female	Rectosigmoid Junction	C19.9-Rectosigmoid junction		Rectosigmoid Junction	White	Non-Spanish-Hispanic-Latino	Non-Hispanic White	White	Married (including common law)	Blank(s)	170	Diseases of Heart	N/A not first tumor	N/A not first tumor	Complete dates are available and there are more than 0 days of survival	Diseases of Heart	Dead	Active follow-up
80117	80-84 years	82 years	82	1917	February	2000	White	Female	Corpus Uteri	C54.1-Endometrium		Corpus Uteri	White	Non-Spanish-Hispanic-Latino	Non-Hispanic White	White	Married (including common law)	Blank(s)	100	Diseases of Heart	N/A not first tumor	N/A not first tumor	Complete dates are available and there are more than 0 days of survival	Diseases of Heart	Dead	Active follow-up
80198	80-84 years	81 years	81	1921	August	2002	White	Female	Breast	C50.9-Breast, NOS		Female Breast	White	Non-Spanish-Hispanic-Latino	Non-Hispanic White	White	Single (never married)	Blank(s)	61	Diseases of Heart	N/A not first tumor	N/A not first tumor	Complete dates are available and there are more than 0 days of survival	Diseases of Heart	Dead	Active follow-up
80565	85+ years	85+ years	89	1908	May	1997	White	Female	Lip	C00.2-External lip, NOS		Lip	White	Non-Spanish-Hispanic-Latino	Non-Hispanic White	White	Unknown	Blank(s)	17	Diseases of Heart	N/A not first tumor	N/A not first tumor	Incomplete dates are available and there cannot be zero days of follow-up	Diseases of Heart	Dead	Active follow-up
80720	70-74 years	71 years	71	1923	July	1994	White	Male	Prostate	C61.9-Prostate gland		Prostate	White	Non-Spanish-Hispanic-Latino	Non-Hispanic White	White	Married (including common law)	Blank(s)	209	Diseases of Heart	N/A not first tumor	N/A not first tumor	Complete dates are available and there are more than 0 days of survival	Diseases of Heart	Dead	Active follow-up
80772	75-79 years	78 years	78	1919	December	1997	White	Male	NHL - Extranodal	C44.6-Skin of upper limb and shoulder		NHL - Extranodal	White	Non-Spanish-Hispanic-Latino	Non-Hispanic White	White	Married (including common law)	Blank(s)	91	Diseases of Heart	N/A not first tumor	N/A not first tumor	Complete dates are available and there are more than 0 days of survival	Diseases of Heart	Dead	Active follow-up
80913	80-84 years	81 years	81	1920	June	2002	White	Female	Stomach	C16.3-Gastric antrum		Stomach	White	Non-Spanish-Hispanic-Latino	Non-Hispanic White	White	Widowed	Blank(s)	0	Diseases of Heart	N/A not first tumor	N/A not first tumor	Complete dates are available and there are more than 0 days of survival	Diseases of Heart	Dead	Active follow-up
81148	80-84 years	80 years	80	1920	December	2000	Black	Female	Breast	C50.2-Upper-inner quadrant of breast		Female Breast	Black	Non-Spanish-Hispanic-Latino	Non-Hispanic Black	Black	Widowed	Blank(s)	19	Diseases of Heart	N/A not first tumor	N/A not first tumor	Complete dates are available and there are more than 0 days of survival	Diseases of Heart	Dead	Active follow-up
81170	80-84 years	83 years	83	1910	December	1993	White	Male	Urinary Bladder	C67.4-Posterior wall of bladder		Urinary Bladder	White	Non-Spanish-Hispanic-Latino	Non-Hispanic White	White	Married (including common law)	Blank(s)	57	Diseases of Heart	N/A not first tumor	N/A not first tumor	Complete dates are available and there are more than 0 days of survival	Diseases of Heart	Dead	Active follow-up
81329	70-74 years	72 years	72	1921	April	1994	White	Male	Prostate	C61.9-Prostate gland		Prostate	White	Non-Spanish-Hispanic-Latino	Non-Hispanic White	White	Unknown	Blank(s)	111	Diseases of Heart	N/A not first tumor	N/A not first tumor	Complete dates are available and there are more than 0 days of survival	Diseases of Heart	Dead	Active follow-up
83156	70-74 years	73 years	73	1921	May	1995	White	Male	Sigmoid Colon	C18.7-Sigmoid colon		Sigmoid Colon	White	Non-Spanish-Hispanic-Latino	Non-Hispanic White	White	Married (including common law)	Blank(s)	180	Diseases of Heart	N/A not first tumor	N/A not first tumor	Complete dates are available and there are more than 0 days of survival	Diseases of Heart	Dead	Active follow-up
83543	75-79 years	76 years	76	1919	July	1996	White	Female	Breast	C50.9-Breast, NOS		Female Breast	White	Non-Spanish-Hispanic-Latino	Non-Hispanic White	White	Single (never married)	Blank(s)	67	Diseases of Heart	N/A not first tumor	N/A not first tumor	Complete dates are available and there are more than 0 days of survival	Diseases of Heart	Dead	Active follow-up
85129	80-84 years	80 years	80	1915	March	1995	White	Female	Lung and Bronchus	C34.9-Lung, NOS		Lung and Bronchus	White	Non-Spanish-Hispanic-Latino	Non-Hispanic White	White	Widowed	Blank(s)	4	Diseases of Heart	N/A not first tumor	N/A not first tumor	Complete dates are available and there are more than 0 days of survival	Diseases of Heart	Dead	Active follow-up
85370	85+ years	85+ years	91	1919	June	2010	White	Female	NHL - Nodal	C77.8-Lymph nodes of multiple regions		NHL - Nodal	White	Non-Spanish-Hispanic-Latino	Non-Hispanic White	White	Widowed	Insured	20	Diseases of Heart	N/A not first tumor	N/A not first tumor	Complete dates are available and there are more than 0 days of survival	Diseases of Heart	Dead	Active follow-up
85558	75-79 years	77 years	77	1918	June	1995	White	Male	Prostate	C61.9-Prostate gland		Prostate	White	Spanish-Hispanic-Latino	Hispanic (All Races)	White	Divorced	Blank(s)	19	Diseases of Heart	N/A not first tumor	N/A not first tumor	Complete dates are available and there are more than 0 days of survival	Diseases of Heart	Dead	Active follow-up
85798	70-74 years	72 years	72	1920	August	1993	White	Female	Ascending Colon	C18.2-Ascending colon		Ascending Colon	White	Non-Spanish-Hispanic-Latino	Non-Hispanic White	White	Widowed	Blank(s)	121	Diseases of Heart	N/A not first tumor	N/A not first tumor	Complete dates are available and there are more than 0 days of survival	Diseases of Heart	Dead	Active follow-up
85833	75-79 years	77 years	77	1921	July	1999	White	Male	Prostate	C61.9-Prostate gland		Prostate	White	Spanish-Hispanic-Latino	Hispanic (All Races)	White	Married (including common law)	Blank(s)	124	Diseases of Heart	N/A not first tumor	N/A not first tumor	Complete dates are available and there are more than 0 days of survival	Diseases of Heart	Dead	Active follow-up
85866	70-74 years	74 years	74	1919	March	1994	White	Female	NHL - Nodal	C77.4-Lymph nodes of inguinal region or leg		NHL - Nodal	White	Non-Spanish-Hispanic-Latino	Non-Hispanic White	White	Married (including common law)	Blank(s)	155	Diseases of Heart	N/A not first tumor	N/A not first tumor	Complete dates are available and there are more than 0 days of survival	Diseases of Heart	Dead	Active follow-up
86081	80-84 years	84 years	84	1918	October	2002	White	Male	Larynx	C32.0-Glottis		Larynx	White	Non-Spanish-Hispanic-Latino	Non-Hispanic White	White	Married (including common law)	Blank(s)	70	Diseases of Heart	N/A not first tumor	N/A not first tumor	Complete dates are available and there are more than 0 days of survival	Diseases of Heart	Dead	Active follow-up
86527	75-79 years	77 years	77	1917	May	1995	White	Female	Urinary Bladder	C67.2-Lateral wall of bladder		Urinary Bladder	White	Non-Spanish-Hispanic-Latino	Non-Hispanic White	White	Married (including common law)	Blank(s)	130	Diseases of Heart	N/A not first tumor	N/A not first tumor	Complete dates are available and there are more than 0 days of survival	Diseases of Heart	Dead	Active follow-up
86958	80-84 years	80 years	80	1914	December	1994	White	Female	Lung and Bronchus	C34.1-Upper lobe, lung		Lung and Bronchus	White	Non-Spanish-Hispanic-Latino	Non-Hispanic White	White	Widowed	Blank(s)	3	Diseases of Heart	N/A not first tumor	N/A not first tumor	Incomplete dates are available and there cannot be zero days of follow-up	Diseases of Heart	Dead	Active follow-up
87085	85+ years	85+ years	89	1902	May	1992	White	Female	Breast	C50.8-Overlapping lesion of breast		Female Breast	White	Non-Spanish-Hispanic-Latino	Non-Hispanic White	White	Married (including common law)	Blank(s)	89	Diseases of Heart	N/A not first tumor	N/A not first tumor	Incomplete dates are available and there cannot be zero days of follow-up	Diseases of Heart	Dead	Active follow-up
87149	65-69 years	69 years	69	1923	March	1993	Other (American Indian/AK Native, Asian/Pacific Islander)	Female	Descending Colon	C18.6-Descending colon		Descending Colon	Asian or Pacific Islander	Non-Spanish-Hispanic-Latino	Non-Hispanic Asian or Pacific Islander	Filipino	Widowed	Blank(s)	130	Diseases of Heart	N/A not first tumor	N/A not first tumor	Complete dates are available and there are more than 0 days of survival	Diseases of Heart	Dead	Active follow-up
87723	65-69 years	69 years	69	1928	May	1998	White	Male	Lung and Bronchus	C34.3-Lower lobe, lung		Lung and Bronchus	White	Non-Spanish-Hispanic-Latino	Non-Hispanic White	White	Married (including common law)	Blank(s)	76	Diseases of Heart	N/A not first tumor	N/A not first tumor	Complete dates are available and there are more than 0 days of survival	Diseases of Heart	Dead	Active follow-up
88365	85+ years	85+ years	88	1903	April	1992	White	Female	Pancreas	C25.9-Pancreas, NOS		Pancreas	White	Non-Spanish-Hispanic-Latino	Non-Hispanic White	White	Single (never married)	Blank(s)	14	Diseases of Heart	N/A not first tumor	N/A not first tumor	Complete dates are available and there are more than 0 days of survival	Diseases of Heart	Dead	Active follow-up
88388	85+ years	85+ years	86	1918	February	2004	White	Male	Prostate	C61.9-Prostate gland		Prostate	White	Non-Spanish-Hispanic-Latino	Non-Hispanic White	White	Married (including common law)	Blank(s)	107	Diseases of Heart	N/A not first tumor	N/A not first tumor	Complete dates are available and there are more than 0 days of survival	Diseases of Heart	Dead	Active follow-up
89904	80-84 years	84 years	84	1907	April	1992	White	Female	Ascending Colon	C18.2-Ascending colon		Ascending Colon	White	Non-Spanish-Hispanic-Latino	Non-Hispanic White	White	Unknown	Blank(s)	1	Diseases of Heart	N/A not first tumor	N/A not first tumor	Complete dates are available and there are more than 0 days of survival	Diseases of Heart	Dead	Active follow-up
89944	80-84 years	80 years	80	1915	May	1996	White	Female	Breast	C50.4-Upper-outer quadrant of breast		Female Breast	White	Non-Spanish-Hispanic-Latino	Non-Hispanic White	White	Married (including common law)	Blank(s)	151	Diseases of Heart	N/A not first tumor	N/A not first tumor	Complete dates are available and there are more than 0 days of survival	Diseases of Heart	Dead	Active follow-up
91033	70-74 years	70 years	70	1926	January	1996	White	Female	Lung and Bronchus	C34.1-Upper lobe, lung		Lung and Bronchus	White	Non-Spanish-Hispanic-Latino	Non-Hispanic White	White	Single (never married)	Blank(s)	1	Diseases of Heart	N/A not first tumor	N/A not first tumor	Complete dates are available and there are more than 0 days of survival	Diseases of Heart	Dead	Active follow-up
94366	85+ years	85+ years	85	1911	August	1997	Other (American Indian/AK Native, Asian/Pacific Islander)	Female	Ascending Colon	C18.2-Ascending colon		Ascending Colon	Asian or Pacific Islander	Non-Spanish-Hispanic-Latino	Non-Hispanic Asian or Pacific Islander	Filipino	Widowed	Blank(s)	100	Diseases of Heart	N/A not first tumor	N/A not first tumor	Complete dates are available and there are more than 0 days of survival	Diseases of Heart	Dead	Active follow-up
94375	75-79 years	79 years	79	1913	June	1992	White	Male	Prostate	C61.9-Prostate gland		Prostate	White	Non-Spanish-Hispanic-Latino	Non-Hispanic White	White	Married (including common law)	Blank(s)	70	Diseases of Heart	N/A not first tumor	N/A not first tumor	Complete dates are available and there are more than 0 days of survival	Diseases of Heart	Dead	Active follow-up
95037	85+ years	85+ years	85	1908	November	1993	White	Female	Rectum	C20.9-Rectum, NOS		Rectum	White	Non-Spanish-Hispanic-Latino	Non-Hispanic White	White	Widowed	Blank(s)	12	Diseases of Heart	N/A not first tumor	N/A not first tumor	Complete dates are available and there are more than 0 days of survival	Diseases of Heart	Dead	Active follow-up
95130	75-79 years	77 years	77	1915	March	1993	White	Male	Melanoma of the Skin	C44.6-Skin of upper limb and shoulder		Melanoma of the Skin	White	Non-Spanish-Hispanic-Latino	Non-Hispanic White	White	Unknown	Blank(s)	164	Diseases of Heart	N/A not first tumor	N/A not first tumor	Complete dates are available and there are more than 0 days of survival	Diseases of Heart	Dead	Active follow-up
95132	60-64 years	61 years	61	1930	May	1992	White	Female	Kidney and Renal Pelvis	C64.9-Kidney, NOS		Kidney	White	Non-Spanish-Hispanic-Latino	Non-Hispanic White	White	Married (including common law)	Blank(s)	23	Diseases of Heart	N/A not first tumor	N/A not first tumor	Complete dates are available and there are more than 0 days of survival	Diseases of Heart	Dead	Active follow-up
95170	75-79 years	79 years	79	1921	December	2000	White	Female	Eye and Orbit	C69.3-Choroid		Eye and Orbit - Melanoma	White	Non-Spanish-Hispanic-Latino	Non-Hispanic White	White	Widowed	Blank(s)	33	Diseases of Heart	N/A not first tumor	N/A not first tumor	Complete dates are available and there are more than 0 days of survival	Diseases of Heart	Dead	Active follow-up
95533	70-74 years	73 years	73	1938	August	2012	White	Female	Esophagus	C15.5-Lower third of esophagus		Esophagus	White	Non-Spanish-Hispanic-Latino	Non-Hispanic White	White	Married (including common law)	Insured/No specifics	4	Diseases of Heart	N/A not first tumor	N/A not first tumor	Complete dates are available and there are more than 0 days of survival	Diseases of Heart	Dead	Active follow-up
96678	70-74 years	70 years	70	1922	December	1993	White	Female	Breast	C50.1-Central portion of breast		Female Breast	White	Non-Spanish-Hispanic-Latino	Non-Hispanic White	White	Widowed	Blank(s)	219	Diseases of Heart	N/A not first tumor	N/A not first tumor	Complete dates are available and there are more than 0 days of survival	Diseases of Heart	Dead	Active follow-up
96918	75-79 years	76 years	76	1920	February	1997	Black	Male	Lung and Bronchus	C34.9-Lung, NOS		Lung and Bronchus	Black	Non-Spanish-Hispanic-Latino	Non-Hispanic Black	Black	Married (including common law)	Blank(s)	9	Diseases of Heart	N/A not first tumor	N/A not first tumor	Complete dates are available and there are more than 0 days of survival	Diseases of Heart	Dead	Active follow-up
97281	85+ years	85+ years	91	1911	May	2003	White	Female	Ascending Colon	C18.2-Ascending colon		Ascending Colon	White	Non-Spanish-Hispanic-Latino	Non-Hispanic White	White	Widowed	Blank(s)	0	Diseases of Heart	N/A not first tumor	N/A not first tumor	Complete dates are available and there are more than 0 days of survival	Diseases of Heart	Dead	Active follow-up
97290	70-74 years	70 years	70	1925	December	1995	White	Female	Lung and Bronchus	C34.1-Upper lobe, lung		Lung and Bronchus	White	Spanish-Hispanic-Latino	Hispanic (All Races)	White	Married (including common law)	Blank(s)	43	Diseases of Heart	N/A not first tumor	N/A not first tumor	Complete dates are available and there are more than 0 days of survival	Diseases of Heart	Dead	Active follow-up
97321	85+ years	85+ years	91	1912	October	2003	White	Female	Ascending Colon	C18.2-Ascending colon		Ascending Colon	White	Non-Spanish-Hispanic-Latino	Non-Hispanic White	White	Widowed	Blank(s)	60	Diseases of Heart	N/A not first tumor	N/A not first tumor	Complete dates are available and there are more than 0 days of survival	Diseases of Heart	Dead	Active follow-up
97895	75-79 years	75 years	75	1917	March	1993	White	Female	Breast	C50.4-Upper-outer quadrant of breast		Female Breast	White	Non-Spanish-Hispanic-Latino	Non-Hispanic White	White	Widowed	Blank(s)	97	Diseases of Heart	N/A not first tumor	N/A not first tumor	Complete dates are available and there are more than 0 days of survival	Diseases of Heart	Dead	Active follow-up
97972	80-84 years	80 years	80	1912	March	1992	White	Female	Breast	C50.4-Upper-outer quadrant of breast		Female Breast	White	Non-Spanish-Hispanic-Latino	Non-Hispanic White	White	Widowed	Blank(s)	78	Diseases of Heart	N/A not first tumor	N/A not first tumor	Complete dates are available and there are more than 0 days of survival	Diseases of Heart	Dead	Active follow-up
97984	70-74 years	73 years	73	1918	April	1992	Black	Female	Lung and Bronchus	C34.3-Lower lobe, lung		Lung and Bronchus	Black	Non-Spanish-Hispanic-Latino	Non-Hispanic Black	Black	Married (including common law)	Blank(s)	76	Diseases of Heart	N/A not first tumor	N/A not first tumor	Complete dates are available and there are more than 0 days of survival	Diseases of Heart	Dead	Active follow-up
99371	85+ years	85+ years	89	1918	January	2008	White	Female	Vulva	C51.9-Vulva, NOS		Vulva	White	Spanish-Hispanic-Latino	Hispanic (All Races)	White	Divorced	Insured	26	Diseases of Heart	N/A not first tumor	N/A not first tumor	Complete dates are available and there are more than 0 days of survival	Diseases of Heart	Dead	Active follow-up
99931	75-79 years	79 years	79	1918	October	1997	White	Female	Breast	C50.5-Lower-outer quadrant of breast		Female Breast	White	Non-Spanish-Hispanic-Latino	Non-Hispanic White	White	Single (never married)	Blank(s)	92	Diseases of Heart	N/A not first tumor	N/A not first tumor	Complete dates are available and there are more than 0 days of survival	Diseases of Heart	Dead	Active follow-up
99962	80-84 years	83 years	83	1924	March	2007	White	Female	Sigmoid Colon	C18.7-Sigmoid colon		Sigmoid Colon	White	Non-Spanish-Hispanic-Latino	Non-Hispanic White	White	Widowed	Insured/No specifics	59	Diseases of Heart	N/A not first tumor	N/A not first tumor	Complete dates are available and there are more than 0 days of survival	Diseases of Heart	Dead	Active follow-up
100660	85+ years	85+ years	91	1903	October	1995	White	Male	Urinary Bladder	C67.5-Bladder neck		Urinary Bladder	White	Non-Spanish-Hispanic-Latino	Non-Hispanic White	White	Widowed	Blank(s)	45	Diseases of Heart	N/A not first tumor	N/A not first tumor	Complete dates are available and there are more than 0 days of survival	Diseases of Heart	Dead	Active follow-up
101742	75-79 years	78 years	78	1924	May	2002	White	Female	Breast	C50.9-Breast, NOS		Female Breast	White	Non-Spanish-Hispanic-Latino	Non-Hispanic White	White	Widowed	Blank(s)	130	Diseases of Heart	N/A not first tumor	N/A not first tumor	Complete dates are available and there are more than 0 days of survival	Diseases of Heart	Dead	Active follow-up
103466	50-54 years	50 years	50	1942	February	1993	White	Female	Breast	C50.8-Overlapping lesion of breast		Female Breast	White	Non-Spanish-Hispanic-Latino	Non-Hispanic White	White	Married (including common law)	Blank(s)	69	Diseases of Heart	N/A not first tumor	N/A not first tumor	Complete dates are available and there are more than 0 days of survival	Diseases of Heart	Dead	Active follow-up
103995	75-79 years	77 years	77	1916	May	1994	White	Female	Sigmoid Colon	C18.7-Sigmoid colon		Sigmoid Colon	White	Non-Spanish-Hispanic-Latino	Non-Hispanic White	White	Widowed	Blank(s)	221	Diseases of Heart	N/A not first tumor	N/A not first tumor	Complete dates are available and there are more than 0 days of survival	Diseases of Heart	Dead	Active follow-up
103995	80-84 years	80 years	80	1916	October	1996	White	Female	Melanoma of the Skin	C44.7-Skin of lower limb and hip		Melanoma of the Skin	White	Non-Spanish-Hispanic-Latino	Non-Hispanic White	White	Married (including common law)	Blank(s)	192	Diseases of Heart	N/A not first tumor	N/A not first tumor	Complete dates are available and there are more than 0 days of survival	Diseases of Heart	Dead	Active follow-up
103995	85+ years	85+ years	91	1916	June	2008	White	Female	Melanoma of the Skin	C44.7-Skin of lower limb and hip		Melanoma of the Skin	White	Non-Spanish-Hispanic-Latino	Non-Hispanic White	White	Married (including common law)	Insured	52	Diseases of Heart	N/A not first tumor	N/A not first tumor	Complete dates are available and there are more than 0 days of survival	Diseases of Heart	Dead	Active follow-up
104025	75-79 years	79 years	79	1916	January	1996	White	Female	Lung and Bronchus	C34.1-Upper lobe, lung		Lung and Bronchus	White	Non-Spanish-Hispanic-Latino	Non-Hispanic White	White	Married (including common law)	Blank(s)	218	Diseases of Heart	N/A not first tumor	N/A not first tumor	Complete dates are available and there are more than 0 days of survival	Diseases of Heart	Dead	Active follow-up
104118	65-69 years	67 years	67	1939	April	2006	White	Female	Transverse Colon	C18.4-Transverse colon		Transverse Colon	White	Non-Spanish-Hispanic-Latino	Non-Hispanic White	White	Married (including common law)	Blank(s)	71	Diseases of Heart	N/A not first tumor	N/A not first tumor	Complete dates are available and there are more than 0 days of survival	Diseases of Heart	Dead	Active follow-up
106923	85+ years	85+ years	85	1915	August	2000	White	Female	Rectum	C20.9-Rectum, NOS		Rectum	White	Non-Spanish-Hispanic-Latino	Non-Hispanic White	White	Widowed	Blank(s)	3	Diseases of Heart	N/A not first tumor	N/A not first tumor	Complete dates are available and there are more than 0 days of survival	Diseases of Heart	Dead	Active follow-up
107230	85+ years	85+ years	91	1916	March	2008	White	Male	Urinary Bladder	C67.9-Bladder, NOS		Urinary Bladder	White	Non-Spanish-Hispanic-Latino	Non-Hispanic White	White	Widowed	Insured	11	Diseases of Heart	N/A not first tumor	N/A not first tumor	Complete dates are available and there are more than 0 days of survival	Diseases of Heart	Dead	Active follow-up
107252	80-84 years	82 years	82	1921	January	2004	White	Male	Stomach	C16.9-Stomach, NOS		Stomach	White	Non-Spanish-Hispanic-Latino	Non-Hispanic White	White	Married (including common law)	Blank(s)	3	Diseases of Heart	N/A not first tumor	N/A not first tumor	Complete dates are available and there are more than 0 days of survival	Diseases of Heart	Dead	Active follow-up
107585	75-79 years	78 years	78	1917	March	1995	White	Male	Prostate	C61.9-Prostate gland		Prostate	White	Non-Spanish-Hispanic-Latino	Non-Hispanic White	White	Married (including common law)	Blank(s)	86	Diseases of Heart	N/A not first tumor	N/A not first tumor	Complete dates are available and there are more than 0 days of survival	Diseases of Heart	Dead	Active follow-up
108098	65-69 years	69 years	69	1934	November	2003	White	Male	Urinary Bladder	C67.9-Bladder, NOS		Urinary Bladder	White	Non-Spanish-Hispanic-Latino	Non-Hispanic White	White	Single (never married)	Blank(s)	71	Diseases of Heart	N/A not first tumor	N/A not first tumor	Complete dates are available and there are more than 0 days of survival	Diseases of Heart	Dead	Active follow-up
108669	60-64 years	60 years	60	1939	February	2000	Black	Male	Prostate	C61.9-Prostate gland		Prostate	Black	Non-Spanish-Hispanic-Latino	Non-Hispanic Black	Black	Married (including common law)	Blank(s)	168	Diseases of Heart	N/A not first tumor	N/A not first tumor	Incomplete dates are available and there cannot be zero days of follow-up	Diseases of Heart	Dead	Active follow-up
108708	85+ years	85+ years	88	1905	November	1993	White	Male	Tongue	C02.2-Ventral surface of tongue, NOS		Tongue	White	Non-Spanish-Hispanic-Latino	Non-Hispanic White	White	Married (including common law)	Blank(s)	24	Diseases of Heart	N/A not first tumor	N/A not first tumor	Complete dates are available and there are more than 0 days of survival	Diseases of Heart	Dead	Active follow-up
109600	75-79 years	75 years	75	1926	December	2001	White	Female	Lung and Bronchus	C34.1-Upper lobe, lung		Lung and Bronchus	White	Non-Spanish-Hispanic-Latino	Non-Hispanic White	White	Widowed	Blank(s)	14	Diseases of Heart	N/A not first tumor	N/A not first tumor	Complete dates are available and there are more than 0 days of survival	Diseases of Heart	Dead	Active follow-up
110595	85+ years	85+ years	98	1897	February	1996	White	Female	Breast	C50.2-Upper-inner quadrant of breast		Female Breast	White	Non-Spanish-Hispanic-Latino	Non-Hispanic White	White	Widowed	Blank(s)	56	Diseases of Heart	N/A not first tumor	N/A not first tumor	Complete dates are available and there are more than 0 days of survival	Diseases of Heart	Dead	Active follow-up
110950	50-54 years	54 years	54	1946	December	2000	White	Female	Breast	C50.1-Central portion of breast		Female Breast	White	Non-Spanish-Hispanic-Latino	Non-Hispanic White	White	Single (never married)	Blank(s)	97	Diseases of Heart	N/A not first tumor	N/A not first tumor	Complete dates are available and there are more than 0 days of survival	Diseases of Heart	Dead	Active follow-up
111122	70-74 years	74 years	74	1919	October	1993	White	Female	Cecum	C18.0-Cecum		Cecum	White	Non-Spanish-Hispanic-Latino	Non-Hispanic White	White	Single (never married)	Blank(s)	206	Diseases of Heart	N/A not first tumor	N/A not first tumor	Complete dates are available and there are more than 0 days of survival	Diseases of Heart	Dead	Active follow-up
111316	80-84 years	83 years	83	1923	August	2007	White	Male	Pancreas	C25.3-Pancreatic duct		Pancreas	White	Non-Spanish-Hispanic-Latino	Non-Hispanic White	White	Single (never married)	Insured/No specifics	1	Diseases of Heart	N/A not first tumor	N/A not first tumor	Complete dates are available and there are more than 0 days of survival	Diseases of Heart	Dead	Active follow-up
111322	85+ years	85+ years	88	1906	August	1995	White	Female	Rectum	C20.9-Rectum, NOS		Rectum	White	Non-Spanish-Hispanic-Latino	Non-Hispanic White	White	Married (including common law)	Blank(s)	7	Diseases of Heart	N/A not first tumor	N/A not first tumor	Complete dates are available and there are more than 0 days of survival	Diseases of Heart	Dead	Active follow-up
111338	85+ years	85+ years	88	1910	September	1999	White	Male	Lung and Bronchus	C34.9-Lung, NOS		Lung and Bronchus	White	Non-Spanish-Hispanic-Latino	Non-Hispanic White	White	Married (including common law)	Blank(s)	0	Diseases of Heart	N/A not first tumor	N/A not first tumor	Complete dates are available and there are more than 0 days of survival	Diseases of Heart	Dead	Active follow-up
111480	85+ years	85+ years	87	1911	November	1998	White	Male	Cecum	C18.0-Cecum		Cecum	White	Non-Spanish-Hispanic-Latino	Non-Hispanic White	White	Widowed	Blank(s)	31	Diseases of Heart	N/A not first tumor	N/A not first tumor	Complete dates are available and there are more than 0 days of survival	Diseases of Heart	Dead	Active follow-up
111604	80-84 years	80 years	80	1911	February	1992	White	Female	Hepatic Flexure	C18.3-Hepatic flexure of colon		Hepatic Flexure	White	Non-Spanish-Hispanic-Latino	Non-Hispanic White	White	Widowed	Blank(s)	110	Diseases of Heart	N/A not first tumor	N/A not first tumor	Complete dates are available and there are more than 0 days of survival	Diseases of Heart	Dead	Active follow-up
111783	80-84 years	81 years	81	1914	March	1996	White	Male	Urinary Bladder	C67.9-Bladder, NOS		Urinary Bladder	White	Non-Spanish-Hispanic-Latino	Non-Hispanic White	White	Married (including common law)	Blank(s)	94	Diseases of Heart	N/A not first tumor	N/A not first tumor	Complete dates are available and there are more than 0 days of survival	Diseases of Heart	Dead	Active follow-up
112782	75-79 years	77 years	77	1916	April	1994	White	Male	Prostate	C61.9-Prostate gland		Prostate	White	Non-Spanish-Hispanic-Latino	Non-Hispanic White	White	Divorced	Blank(s)	36	Diseases of Heart	N/A not first tumor	N/A not first tumor	Complete dates are available and there are more than 0 days of survival	Diseases of Heart	Dead	Active follow-up
112785	75-79 years	79 years	79	1921	January	2001	White	Male	Kidney and Renal Pelvis	C64.9-Kidney, NOS		Kidney	White	Non-Spanish-Hispanic-Latino	Non-Hispanic White	White	Married (including common law)	Blank(s)	109	Diseases of Heart	N/A not first tumor	N/A not first tumor	Complete dates are available and there are more than 0 days of survival	Diseases of Heart	Dead	Active follow-up
113126	70-74 years	71 years	71	1922	September	1993	White	Male	Floor of Mouth	C04.0-Anterior floor of mouth		Floor of Mouth	White	Non-Spanish-Hispanic-Latino	Non-Hispanic White	White	Married (including common law)	Blank(s)	149	Diseases of Heart	N/A not first tumor	N/A not first tumor	Complete dates are available and there are more than 0 days of survival	Diseases of Heart	Dead	Active follow-up
113126	75-79 years	76 years	76	1922	June	1998	White	Male	Prostate	C61.9-Prostate gland		Prostate	White	Non-Spanish-Hispanic-Latino	Non-Hispanic White	White	Married (including common law)	Blank(s)	92	Diseases of Heart	N/A not first tumor	N/A not first tumor	Complete dates are available and there are more than 0 days of survival	Diseases of Heart	Dead	Active follow-up
113126	75-79 years	79 years	79	1922	September	2001	White	Male	Tonsil	C09.1-Tonsillar pillar		Tonsil	White	Non-Spanish-Hispanic-Latino	Non-Hispanic White	White	Married (including common law)	Blank(s)	53	Diseases of Heart	N/A not first tumor	N/A not first tumor	Complete dates are available and there are more than 0 days of survival	Diseases of Heart	Dead	Active follow-up
113208	55-59 years	59 years	59	1935	July	1995	White	Female	Breast	C50.1-Central portion of breast		Female Breast	White	Non-Spanish-Hispanic-Latino	Non-Hispanic White	White	Widowed	Blank(s)	174	Diseases of Heart	N/A not first tumor	N/A not first tumor	Complete dates are available and there are more than 0 days of survival	Diseases of Heart	Dead	Active follow-up
113884	75-79 years	78 years	78	1917	July	1995	White	Female	Melanoma of the Skin	C44.9-Skin, NOS		Melanoma of the Skin	White	Non-Spanish-Hispanic-Latino	Non-Hispanic White	White	Widowed	Blank(s)	68	Diseases of Heart	N/A not first tumor	N/A not first tumor	Complete dates are available and there are more than 0 days of survival	Diseases of Heart	Dead	Active follow-up
115010	85+ years	85+ years	88	1907	April	1996	White	Male	NHL - Extranodal	C44.3-Skin other/unspec parts of face		NHL - Extranodal	White	Non-Spanish-Hispanic-Latino	Non-Hispanic White	White	Widowed	Blank(s)	10	Diseases of Heart	N/A not first tumor	N/A not first tumor	Incomplete dates are available and there cannot be zero days of follow-up	Diseases of Heart	Dead	Active follow-up
116285	85+ years	85+ years	86	1917	September	2003	Black	Female	Corpus Uteri	C54.1-Endometrium		Corpus Uteri	Black	Non-Spanish-Hispanic-Latino	Non-Hispanic Black	Black	Widowed	Blank(s)	0	Diseases of Heart	N/A not first tumor	N/A not first tumor	Complete dates are available and there are more than 0 days of survival	Diseases of Heart	Dead	Active follow-up
116478	75-79 years	75 years	75	1922	September	1997	Black	Female	Transverse Colon	C18.4-Transverse colon		Transverse Colon	Black	Non-Spanish-Hispanic-Latino	Non-Hispanic Black	Black	Married (including common law)	Blank(s)	104	Diseases of Heart	N/A not first tumor	N/A not first tumor	Complete dates are available and there are more than 0 days of survival	Diseases of Heart	Dead	Active follow-up
116478	75-79 years	77 years	77	1922	September	1999	Black	Female	Cecum	C18.0-Cecum		Cecum	Black	Non-Spanish-Hispanic-Latino	Non-Hispanic Black	Black	Married (including common law)	Blank(s)	80	Diseases of Heart	N/A not first tumor	N/A not first tumor	Complete dates are available and there are more than 0 days of survival	Diseases of Heart	Dead	Active follow-up
117277	80-84 years	81 years	81	1915	January	1997	White	Female	Breast	C50.4-Upper-outer quadrant of breast		Female Breast	White	Non-Spanish-Hispanic-Latino	Non-Hispanic White	White	Widowed	Blank(s)	120	Diseases of Heart	N/A not first tumor	N/A not first tumor	Complete dates are available and there are more than 0 days of survival	Diseases of Heart	Dead	Active follow-up
117380	85+ years	85+ years	93	1901	October	1994	White	Female	Transverse Colon	C18.4-Transverse colon		Transverse Colon	White	Non-Spanish-Hispanic-Latino	Non-Hispanic White	White	Widowed	Blank(s)	52	Diseases of Heart	N/A not first tumor	N/A not first tumor	Complete dates are available and there are more than 0 days of survival	Diseases of Heart	Dead	Active follow-up
117787	75-79 years	76 years	76	1916	October	1992	Black	Female	Breast	C50.4-Upper-outer quadrant of breast		Female Breast	Black	Non-Spanish-Hispanic-Latino	Non-Hispanic Black	Black	Widowed	Blank(s)	74	Diseases of Heart	N/A not first tumor	N/A not first tumor	Complete dates are available and there are more than 0 days of survival	Diseases of Heart	Dead	Active follow-up
118525	80-84 years	80 years	80	1918	April	1999	White	Male	Prostate	C61.9-Prostate gland		Prostate	White	Non-Spanish-Hispanic-Latino	Non-Hispanic White	White	Married (including common law)	Blank(s)	86	Diseases of Heart	N/A not first tumor	N/A not first tumor	Complete dates are available and there are more than 0 days of survival	Diseases of Heart	Dead	Active follow-up
119184	70-74 years	72 years	72	1921	February	1993	White	Female	Retroperitoneum	C48.0-Retroperitoneum		Retroperitoneum	White	Non-Spanish-Hispanic-Latino	Non-Hispanic White	White	Single (never married)	Blank(s)	50	Diseases of Heart	N/A not first tumor	N/A not first tumor	Complete dates are available and there are more than 0 days of survival	Diseases of Heart	Dead	Active follow-up
119294	85+ years	85+ years	87	1907	February	1995	White	Female	Hepatic Flexure	C18.3-Hepatic flexure of colon		Hepatic Flexure	White	Non-Spanish-Hispanic-Latino	Non-Hispanic White	White	Widowed	Blank(s)	1	Diseases of Heart	N/A not first tumor	N/A not first tumor	Complete dates are available and there are more than 0 days of survival	Diseases of Heart	Dead	Active follow-up
119523	85+ years	85+ years	96	1899	April	1995	Black	Female	Breast	C50.4-Upper-outer quadrant of breast		Female Breast	Black	Non-Spanish-Hispanic-Latino	Non-Hispanic Black	Black	Widowed	Blank(s)	29	Diseases of Heart	N/A not first tumor	N/A not first tumor	Complete dates are available and there are more than 0 days of survival	Diseases of Heart	Dead	Active follow-up
120016	85+ years	85+ years	86	1924	December	2010	White	Male	Myeloma	C42.1-Bone marrow		Myeloma	White	Non-Spanish-Hispanic-Latino	Non-Hispanic White	White	Unknown	Insured	32	Diseases of Heart	N/A not first tumor	N/A not first tumor	Complete dates are available and there are more than 0 days of survival	Diseases of Heart	Dead	Active follow-up
120712	75-79 years	77 years	77	1917	May	1995	White	Female	Breast	C50.9-Breast, NOS		Female Breast	White	Non-Spanish-Hispanic-Latino	Non-Hispanic White	White	Widowed	Blank(s)	225	Diseases of Heart	N/A not first tumor	N/A not first tumor	Complete dates are available and there are more than 0 days of survival	Diseases of Heart	Dead	Active follow-up
121073	55-59 years	56 years	56	1940	September	1997	Black	Female	Vulva	C51.9-Vulva, NOS		Vulva	Black	Non-Spanish-Hispanic-Latino	Non-Hispanic Black	Black	Unknown	Blank(s)	183	Diseases of Heart	N/A not first tumor	N/A not first tumor	Complete dates are available and there are more than 0 days of survival	Diseases of Heart	Dead	Active follow-up
121308	80-84 years	82 years	82	1913	May	1996	White	Female	Breast	C50.5-Lower-outer quadrant of breast		Female Breast	White	Non-Spanish-Hispanic-Latino	Non-Hispanic White	White	Widowed	Blank(s)	33	Diseases of Heart	N/A not first tumor	N/A not first tumor	Complete dates are available and there are more than 0 days of survival	Diseases of Heart	Dead	Active follow-up
121703	70-74 years	70 years	70	1921	April	1992	White	Female	Urinary Bladder	C67.2-Lateral wall of bladder		Urinary Bladder	White	Non-Spanish-Hispanic-Latino	Non-Hispanic White	White	Married (including common law)	Blank(s)	199	Diseases of Heart	N/A not first tumor	N/A not first tumor	Complete dates are available and there are more than 0 days of survival	Diseases of Heart	Dead	Active follow-up
122061	85+ years	85+ years	86	1911	January	1998	White	Female	Breast	C50.9-Breast, NOS		Female Breast	White	Non-Spanish-Hispanic-Latino	Non-Hispanic White	White	Unknown	Blank(s)	45	Diseases of Heart	N/A not first tumor	N/A not first tumor	Complete dates are available and there are more than 0 days of survival	Diseases of Heart	Dead	Active follow-up
122063	70-74 years	74 years	74	1930	October	2004	White	Male	Cecum	C18.0-Cecum		Cecum	White	Non-Spanish-Hispanic-Latino	Non-Hispanic White	White	Married (including common law)	Blank(s)	53	Diseases of Heart	N/A not first tumor	N/A not first tumor	Complete dates are available and there are more than 0 days of survival	Diseases of Heart	Dead	Active follow-up
122674	75-79 years	77 years	77	1916	September	1994	Black	Male	Lung and Bronchus	C34.1-Upper lobe, lung		Lung and Bronchus	Black	Non-Spanish-Hispanic-Latino	Non-Hispanic Black	Black	Single (never married)	Blank(s)	12	Diseases of Heart	N/A not first tumor	N/A not first tumor	Complete dates are available and there are more than 0 days of survival	Diseases of Heart	Dead	Active follow-up
122912	65-69 years	69 years	69	1926	Blank(s)	1995	White	Female	Eye and Orbit	C69.3-Choroid		Eye and Orbit - Melanoma	White	Non-Spanish-Hispanic-Latino	Non-Hispanic White	White	Divorced	Blank(s)	32	Diseases of Heart	N/A not first tumor	N/A not first tumor	Incomplete dates are available and there cannot be zero days of follow-up	Diseases of Heart	Dead	Active follow-up
124110	80-84 years	80 years	80	1913	November	1993	White	Female	Breast	C50.3-Lower-inner quadrant of breast		Female Breast	White	Non-Spanish-Hispanic-Latino	Non-Hispanic White	White	Married (including common law)	Blank(s)	52	Diseases of Heart	N/A not first tumor	N/A not first tumor	Complete dates are available and there are more than 0 days of survival	Diseases of Heart	Dead	Active follow-up
124561	60-64 years	63 years	63	1935	February	1999	White	Female	Lung and Bronchus	C34.1-Upper lobe, lung		Lung and Bronchus	White	Non-Spanish-Hispanic-Latino	Non-Hispanic White	White	Single (never married)	Blank(s)	41	Diseases of Heart	N/A not first tumor	N/A not first tumor	Complete dates are available and there are more than 0 days of survival	Diseases of Heart	Dead	Active follow-up
124561	65-69 years	66 years	66	1935	May	2002	White	Female	Lung and Bronchus	C34.1-Upper lobe, lung		Lung and Bronchus	White	Non-Spanish-Hispanic-Latino	Non-Hispanic White	White	Single (never married)	Blank(s)	2	Diseases of Heart	N/A not first tumor	N/A not first tumor	Complete dates are available and there are more than 0 days of survival	Diseases of Heart	Dead	Active follow-up
125500	80-84 years	82 years	82	1915	November	1997	White	Female	Breast	C50.3-Lower-inner quadrant of breast		Female Breast	White	Spanish-Hispanic-Latino	Hispanic (All Races)	White	Married (including common law)	Blank(s)	77	Diseases of Heart	N/A not first tumor	N/A not first tumor	Complete dates are available and there are more than 0 days of survival	Diseases of Heart	Dead	Active follow-up
125674	85+ years	85+ years	91	1900	August	1992	White	Male	Prostate	C61.9-Prostate gland		Prostate	White	Non-Spanish-Hispanic-Latino	Non-Hispanic White	White	Widowed	Blank(s)	0	Diseases of Heart	N/A not first tumor	N/A not first tumor	Complete dates are available and there are more than 0 days of survival	Diseases of Heart	Dead	Active follow-up
126667	55-59 years	55 years	55	1940	February	1996	White	Female	Rectosigmoid Junction	C19.9-Rectosigmoid junction		Rectosigmoid Junction	White	Non-Spanish-Hispanic-Latino	Non-Hispanic White	White	Widowed	Blank(s)	46	Diseases of Heart	N/A not first tumor	N/A not first tumor	Complete dates are available and there are more than 0 days of survival	Diseases of Heart	Dead	Active follow-up
127202	60-64 years	64 years	64	1939	March	2004	Black	Female	Urinary Bladder	C67.4-Posterior wall of bladder		Urinary Bladder	Black	Non-Spanish-Hispanic-Latino	Non-Hispanic Black	Black	Married (including common law)	Blank(s)	101	Diseases of Heart	N/A not first tumor	N/A not first tumor	Complete dates are available and there are more than 0 days of survival	Diseases of Heart	Dead	Active follow-up
127406	80-84 years	81 years	81	1920	December	2001	White	Male	Melanoma of the Skin	C44.7-Skin of lower limb and hip		Melanoma of the Skin	White	Non-Spanish-Hispanic-Latino	Non-Hispanic White	White	Widowed	Blank(s)	86	Diseases of Heart	N/A not first tumor	N/A not first tumor	Incomplete dates are available and there cannot be zero days of follow-up	Diseases of Heart	Dead	Active follow-up
127725	80-84 years	81 years	81	1913	February	1994	White	Female	Urinary Bladder	C67.8-Overlapping lesion of bladder		Urinary Bladder	White	Non-Spanish-Hispanic-Latino	Non-Hispanic White	White	Married (including common law)	Blank(s)	142	Diseases of Heart	N/A not first tumor	N/A not first tumor	Complete dates are available and there are more than 0 days of survival	Diseases of Heart	Dead	Active follow-up
128539	85+ years	85+ years	93	1910	August	2003	White	Female	Large Intestine, NOS	C18.8-Overlapping lesion of colon		Large Intestine, NOS	White	Non-Spanish-Hispanic-Latino	Non-Hispanic White	White	Widowed	Blank(s)	55	Diseases of Heart	N/A not first tumor	N/A not first tumor	Complete dates are available and there are more than 0 days of survival	Diseases of Heart	Dead	Active follow-up
128557	80-84 years	84 years	84	1919	April	2003	White	Female	Breast	C50.2-Upper-inner quadrant of breast		Female Breast	White	Non-Spanish-Hispanic-Latino	Non-Hispanic White	White	Widowed	Blank(s)	111	Diseases of Heart	N/A not first tumor	N/A not first tumor	Complete dates are available and there are more than 0 days of survival	Diseases of Heart	Dead	Active follow-up
129361	85+ years	85+ years	93	1901	May	1995	White	Male	Melanoma of the Skin	C44.0-Skin of lip, NOS		Melanoma of the Skin	White	Non-Spanish-Hispanic-Latino	Non-Hispanic White	White	Widowed	Blank(s)	21	Diseases of Heart	N/A not first tumor	N/A not first tumor	Incomplete dates are available and there cannot be zero days of follow-up	Diseases of Heart	Dead	Active follow-up
129717	70-74 years	73 years	73	1929	December	2002	Black	Female	Descending Colon	C18.6-Descending colon		Descending Colon	Black	Non-Spanish-Hispanic-Latino	Non-Hispanic Black	Black	Single (never married)	Blank(s)	64	Diseases of Heart	N/A not first tumor	N/A not first tumor	Complete dates are available and there are more than 0 days of survival	Diseases of Heart	Dead	Active follow-up
130408	80-84 years	84 years	84	1907	February	1992	White	Female	Breast	C50.4-Upper-outer quadrant of breast		Female Breast	White	Non-Spanish-Hispanic-Latino	Non-Hispanic White	White	Single (never married)	Blank(s)	67	Diseases of Heart	N/A not first tumor	N/A not first tumor	Complete dates are available and there are more than 0 days of survival	Diseases of Heart	Dead	Active follow-up
131410	60-64 years	61 years	61	1944	January	2006	White	Female	Kidney and Renal Pelvis	C64.9-Kidney, NOS		Kidney	White	Non-Spanish-Hispanic-Latino	Non-Hispanic White	White	Married (including common law)	Blank(s)	112	Diseases of Heart	N/A not first tumor	N/A not first tumor	Complete dates are available and there are more than 0 days of survival	Diseases of Heart	Dead	Active follow-up
131867	80-84 years	82 years	82	1927	November	2009	White	Female	Rectum	C20.9-Rectum, NOS		Rectum	White	Non-Spanish-Hispanic-Latino	Non-Hispanic White	White	Married (including common law)	Insured	2	Diseases of Heart	N/A not first tumor	N/A not first tumor	Complete dates are available and there are more than 0 days of survival	Diseases of Heart	Dead	Active follow-up
132240	55-59 years	57 years	57	1936	November	1993	White	Male	Urinary Bladder	C67.2-Lateral wall of bladder		Urinary Bladder	White	Non-Spanish-Hispanic-Latino	Non-Hispanic White	White	Married (including common law)	Blank(s)	47	Diseases of Heart	N/A not first tumor	N/A not first tumor	Complete dates are available and there are more than 0 days of survival	Diseases of Heart	Dead	Active follow-up
132240	60-64 years	61 years	61	1936	October	1997	White	Male	Prostate	C61.9-Prostate gland		Prostate	White	Non-Spanish-Hispanic-Latino	Non-Hispanic White	White	Married (including common law)	Blank(s)	0	Diseases of Heart	N/A not first tumor	N/A not first tumor	Complete dates are available and there are 0 days of survival	Diseases of Heart	Dead	Active follow-up
132322	75-79 years	76 years	76	1928	November	2004	White	Female	Breast	C50.4-Upper-outer quadrant of breast		Female Breast	White	Non-Spanish-Hispanic-Latino	Non-Hispanic White	White	Unknown	Blank(s)	97	Diseases of Heart	N/A not first tumor	N/A not first tumor	Complete dates are available and there are more than 0 days of survival	Diseases of Heart	Dead	Active follow-up
132410	55-59 years	58 years	58	1935	June	1994	Black	Male	Ascending Colon	C18.2-Ascending colon		Ascending Colon	Black	Non-Spanish-Hispanic-Latino	Non-Hispanic Black	Black	Divorced	Blank(s)	213	Diseases of Heart	N/A not first tumor	N/A not first tumor	Complete dates are available and there are more than 0 days of survival	Diseases of Heart	Dead	Active follow-up
132410	65-69 years	68 years	68	1935	February	2004	Black	Male	Prostate	C61.9-Prostate gland		Prostate	Black	Non-Spanish-Hispanic-Latino	Non-Hispanic Black	Black	Divorced	Blank(s)	97	Diseases of Heart	N/A not first tumor	N/A not first tumor	Complete dates are available and there are more than 0 days of survival	Diseases of Heart	Dead	Active follow-up
132410	70-74 years	74 years	74	1935	December	2010	Black	Male	Urinary Bladder	C67.9-Bladder, NOS		Urinary Bladder	Black	Non-Spanish-Hispanic-Latino	Non-Hispanic Black	Black	Divorced	Insured/No specifics	15	Diseases of Heart	N/A not first tumor	N/A not first tumor	Complete dates are available and there are more than 0 days of survival	Diseases of Heart	Dead	Active follow-up
132435	80-84 years	80 years	80	1916	August	1997	White	Female	Breast	C50.4-Upper-outer quadrant of breast		Female Breast	White	Non-Spanish-Hispanic-Latino	Non-Hispanic White	White	Widowed	Blank(s)	195	Diseases of Heart	N/A not first tumor	N/A not first tumor	Complete dates are available and there are more than 0 days of survival	Diseases of Heart	Dead	Active follow-up
132912	55-59 years	58 years	58	1946	June	2005	White	Male	Lung and Bronchus	C34.1-Upper lobe, lung		Lung and Bronchus	White	Non-Spanish-Hispanic-Latino	Non-Hispanic White	White	Married (including common law)	Blank(s)	7	Diseases of Heart	N/A not first tumor	N/A not first tumor	Complete dates are available and there are more than 0 days of survival	Diseases of Heart	Dead	Active follow-up
132961	85+ years	85+ years	95	1905	March	2001	Other (American Indian/AK Native, Asian/Pacific Islander)	Female	Sigmoid Colon	C18.7-Sigmoid colon		Sigmoid Colon	Asian or Pacific Islander	Non-Spanish-Hispanic-Latino	Non-Hispanic Asian or Pacific Islander	Chinese	Widowed	Blank(s)	7	Diseases of Heart	N/A not first tumor	N/A not first tumor	Complete dates are available and there are more than 0 days of survival	Diseases of Heart	Dead	Active follow-up
133020	75-79 years	79 years	79	1914	October	1994	White	Male	Prostate	C61.9-Prostate gland		Prostate	White	Non-Spanish-Hispanic-Latino	Non-Hispanic White	White	Separated	Blank(s)	105	Diseases of Heart	N/A not first tumor	N/A not first tumor	Complete dates are available and there are more than 0 days of survival	Diseases of Heart	Dead	Active follow-up
133079	85+ years	85+ years	86	1918	December	2004	White	Male	Cecum	C18.0-Cecum		Cecum	White	Non-Spanish-Hispanic-Latino	Non-Hispanic White	White	Married (including common law)	Blank(s)	2	Diseases of Heart	N/A not first tumor	N/A not first tumor	Complete dates are available and there are more than 0 days of survival	Diseases of Heart	Dead	Active follow-up
134108	85+ years	85+ years	92	1902	December	1994	White	Female	Cecum	C18.0-Cecum		Cecum	White	Non-Spanish-Hispanic-Latino	Non-Hispanic White	White	Widowed	Blank(s)	0	Diseases of Heart	N/A not first tumor	N/A not first tumor	Complete dates are available and there are more than 0 days of survival	Diseases of Heart	Dead	Active follow-up
135092	85+ years	85+ years	97	1897	January	1995	White	Female	NHL - Nodal	C77.1-Intrathoracic lymph nodes		NHL - Nodal	White	Non-Spanish-Hispanic-Latino	Non-Hispanic White	White	Widowed	Blank(s)	68	Diseases of Heart	N/A not first tumor	N/A not first tumor	Complete dates are available and there are more than 0 days of survival	Diseases of Heart	Dead	Active follow-up
135746	75-79 years	79 years	79	1920	June	2000	White	Female	Breast	C50.4-Upper-outer quadrant of breast		Female Breast	White	Non-Spanish-Hispanic-Latino	Non-Hispanic White	White	Widowed	Blank(s)	148	Diseases of Heart	N/A not first tumor	N/A not first tumor	Complete dates are available and there are more than 0 days of survival	Diseases of Heart	Dead	Active follow-up
136207	80-84 years	80 years	80	1921	August	2002	White	Female	Corpus Uteri	C54.1-Endometrium		Corpus Uteri	White	Non-Spanish-Hispanic-Latino	Non-Hispanic White	White	Married (including common law)	Blank(s)	27	Diseases of Heart	N/A not first tumor	N/A not first tumor	Complete dates are available and there are more than 0 days of survival	Diseases of Heart	Dead	Active follow-up
136339	60-64 years	63 years	63	1938	September	2001	White	Female	Transverse Colon	C18.4-Transverse colon		Transverse Colon	White	Non-Spanish-Hispanic-Latino	Non-Hispanic White	White	Divorced	Blank(s)	108	Diseases of Heart	N/A not first tumor	N/A not first tumor	Complete dates are available and there are more than 0 days of survival	Diseases of Heart	Dead	Active follow-up
137335	65-69 years	69 years	69	1924	November	1993	White	Female	Cecum	C18.0-Cecum		Cecum	White	Non-Spanish-Hispanic-Latino	Non-Hispanic White	White	Divorced	Blank(s)	148	Diseases of Heart	N/A not first tumor	N/A not first tumor	Complete dates are available and there are more than 0 days of survival	Diseases of Heart	Dead	Active follow-up
137455	35-39 years	39 years	39	1952	April	1992	White	Female	Lung and Bronchus	C34.9-Lung, NOS		Lung and Bronchus	White	Non-Spanish-Hispanic-Latino	Non-Hispanic White	White	Divorced	Blank(s)	Unknown	Diseases of Heart	N/A not first tumor	N/A not first tumor	Not calculated because a Death Certificate Only or Autopsy Only case	Diseases of Heart	Dead	Autopsy/death certificate only cases
138050	85+ years	85+ years	96	1911	November	2008	White	Female	Other Non-Epithelial Skin	C44.2-External ear		Other Non-Epithelial Skin	White	Non-Spanish-Hispanic-Latino	Non-Hispanic White	White	Single (never married)	Insured/No specifics	30	Diseases of Heart	N/A not first tumor	N/A not first tumor	Complete dates are available and there are more than 0 days of survival	Diseases of Heart	Dead	Active follow-up
138121	80-84 years	80 years	80	1917	June	1998	White	Female	Anus, Anal Canal and Anorectum	C21.1-Anal canal		Anus, Anal Canal and Anorectum	White	Spanish-Hispanic-Latino	Hispanic (All Races)	White	Widowed	Blank(s)	86	Diseases of Heart	N/A not first tumor	N/A not first tumor	Complete dates are available and there are more than 0 days of survival	Diseases of Heart	Dead	Active follow-up
138264	85+ years	85+ years	89	1902	March	1992	White	Male	Prostate	C61.9-Prostate gland		Prostate	White	Non-Spanish-Hispanic-Latino	Non-Hispanic White	White	Married (including common law)	Blank(s)	76	Diseases of Heart	N/A not first tumor	N/A not first tumor	Complete dates are available and there are more than 0 days of survival	Diseases of Heart	Dead	Active follow-up
138491	60-64 years	64 years	64	1931	January	1996	White	Male	Prostate	C61.9-Prostate gland		Prostate	White	Non-Spanish-Hispanic-Latino	Non-Hispanic White	White	Married (including common law)	Blank(s)	59	Diseases of Heart	N/A not first tumor	N/A not first tumor	Complete dates are available and there are more than 0 days of survival	Diseases of Heart	Dead	Active follow-up
138797	85+ years	85+ years	89	1910	October	1999	White	Female	Breast	C50.4-Upper-outer quadrant of breast		Female Breast	White	Non-Spanish-Hispanic-Latino	Non-Hispanic White	White	Widowed	Blank(s)	33	Diseases of Heart	N/A not first tumor	N/A not first tumor	Complete dates are available and there are more than 0 days of survival	Diseases of Heart	Dead	Active follow-up
139209	85+ years	85+ years	90	1906	August	1996	White	Female	Breast	C50.4-Upper-outer quadrant of breast		Female Breast	White	Non-Spanish-Hispanic-Latino	Non-Hispanic White	White	Widowed	Blank(s)	70	Diseases of Heart	N/A not first tumor	N/A not first tumor	Complete dates are available and there are more than 0 days of survival	Diseases of Heart	Dead	Active follow-up
139249	75-79 years	78 years	78	1919	May	1998	White	Female	Breast	C50.4-Upper-outer quadrant of breast		Female Breast	White	Non-Spanish-Hispanic-Latino	Non-Hispanic White	White	Unknown	Blank(s)	127	Diseases of Heart	N/A not first tumor	N/A not first tumor	Complete dates are available and there are more than 0 days of survival	Diseases of Heart	Dead	Active follow-up
139993	65-69 years	67 years	67	1924	February	1992	White	Female	Breast	C50.4-Upper-outer quadrant of breast		Female Breast	White	Non-Spanish-Hispanic-Latino	Non-Hispanic White	White	Married (including common law)	Blank(s)	45	Diseases of Heart	N/A not first tumor	N/A not first tumor	Incomplete dates are available and there cannot be zero days of follow-up	Diseases of Heart	Dead	Active follow-up
140041	85+ years	85+ years	92	1912	November	2004	White	Female	Lung and Bronchus	C34.9-Lung, NOS		Lung and Bronchus	White	Non-Spanish-Hispanic-Latino	Non-Hispanic White	White	Widowed	Blank(s)	0	Diseases of Heart	N/A not first tumor	N/A not first tumor	Complete dates are available and there are more than 0 days of survival	Diseases of Heart	Dead	Active follow-up
140057	75-79 years	77 years	77	1922	March	1999	White	Male	Kidney and Renal Pelvis	C64.9-Kidney, NOS		Kidney	White	Non-Spanish-Hispanic-Latino	Non-Hispanic White	White	Married (including common law)	Blank(s)	139	Diseases of Heart	N/A not first tumor	N/A not first tumor	Complete dates are available and there are more than 0 days of survival	Diseases of Heart	Dead	Active follow-up
140089	75-79 years	75 years	75	1921	December	1996	White	Female	Breast	C50.2-Upper-inner quadrant of breast		Female Breast	White	Non-Spanish-Hispanic-Latino	Non-Hispanic White	White	Widowed	Blank(s)	112	Diseases of Heart	N/A not first tumor	N/A not first tumor	Complete dates are available and there are more than 0 days of survival	Diseases of Heart	Dead	Active follow-up
140219	85+ years	85+ years	88	1915	January	2003	White	Female	Breast	C50.8-Overlapping lesion of breast		Female Breast	White	Non-Spanish-Hispanic-Latino	Non-Hispanic White	White	Widowed	Blank(s)	112	Diseases of Heart	N/A not first tumor	N/A not first tumor	Complete dates are available and there are more than 0 days of survival	Diseases of Heart	Dead	Active follow-up
140890	85+ years	85+ years	88	1906	April	1995	White	Female	Breast	C50.4-Upper-outer quadrant of breast		Female Breast	White	Non-Spanish-Hispanic-Latino	Non-Hispanic White	White	Widowed	Blank(s)	0	Diseases of Heart	N/A not first tumor	N/A not first tumor	Complete dates are available and there are more than 0 days of survival	Diseases of Heart	Dead	Active follow-up
142426	70-74 years	72 years	72	1919	June	1992	White	Male	Stomach	C16.2-Body of stomach		Stomach	White	Non-Spanish-Hispanic-Latino	Non-Hispanic White	White	Married (including common law)	Blank(s)	147	Diseases of Heart	N/A not first tumor	N/A not first tumor	Complete dates are available and there are more than 0 days of survival	Diseases of Heart	Dead	Active follow-up
142450	85+ years	85+ years	89	1915	May	2005	White	Female	NHL - Nodal	C77.0-Lymph nodes of head, face & neck		NHL - Nodal	White	Non-Spanish-Hispanic-Latino	Non-Hispanic White	White	Widowed	Blank(s)	68	Diseases of Heart	N/A not first tumor	N/A not first tumor	Complete dates are available and there are more than 0 days of survival	Diseases of Heart	Dead	Active follow-up
142684	85+ years	85+ years	88	1906	April	1995	White	Female	Miscellaneous	C80.9-Unknown primary site		Miscellaneous	White	Non-Spanish-Hispanic-Latino	Non-Hispanic White	White	Widowed	Blank(s)	0	Diseases of Heart	N/A not first tumor	N/A not first tumor	Complete dates are available and there are more than 0 days of survival	Diseases of Heart	Dead	Active follow-up
142811	80-84 years	82 years	82	1915	August	1997	White	Male	Kidney and Renal Pelvis	C64.9-Kidney, NOS		Kidney	White	Non-Spanish-Hispanic-Latino	Non-Hispanic White	White	Married (including common law)	Blank(s)	61	Diseases of Heart	N/A not first tumor	N/A not first tumor	Complete dates are available and there are more than 0 days of survival	Diseases of Heart	Dead	Active follow-up
142886	75-79 years	78 years	78	1920	April	1999	White	Female	Lung and Bronchus	C34.3-Lower lobe, lung		Lung and Bronchus	White	Non-Spanish-Hispanic-Latino	Non-Hispanic White	White	Widowed	Blank(s)	0	Diseases of Heart	N/A not first tumor	N/A not first tumor	Complete dates are available and there are more than 0 days of survival	Diseases of Heart	Dead	Active follow-up
143053	80-84 years	82 years	82	1914	May	1997	Other (American Indian/AK Native, Asian/Pacific Islander)	Female	Breast	C50.8-Overlapping lesion of breast		Female Breast	Asian or Pacific Islander	Non-Spanish-Hispanic-Latino	Non-Hispanic Asian or Pacific Islander	Chinese	Widowed	Blank(s)	142	Diseases of Heart	N/A not first tumor	N/A not first tumor	Complete dates are available and there are more than 0 days of survival	Diseases of Heart	Dead	Active follow-up
143679	85+ years	85+ years	89	1907	May	1996	White	Male	Miscellaneous	C80.9-Unknown primary site		Miscellaneous	White	Non-Spanish-Hispanic-Latino	Non-Hispanic White	White	Widowed	Blank(s)	20	Diseases of Heart	N/A not first tumor	N/A not first tumor	Complete dates are available and there are more than 0 days of survival	Diseases of Heart	Dead	Active follow-up
144092	85+ years	85+ years	95	1898	December	1993	White	Female	Aleukemic, Subleukemic and NOS	C42.1-Bone marrow		Aleukemic, Subleukemic and NOS	White	Non-Spanish-Hispanic-Latino	Non-Hispanic White	White	Single (never married)	Blank(s)	0	Diseases of Heart	N/A not first tumor	N/A not first tumor	Complete dates are available and there are 0 days of survival	Diseases of Heart	Dead	Active follow-up
144233	75-79 years	79 years	79	1913	June	1993	White	Male	Urinary Bladder	C67.2-Lateral wall of bladder		Urinary Bladder	White	Non-Spanish-Hispanic-Latino	Non-Hispanic White	White	Unknown	Blank(s)	42	Diseases of Heart	N/A not first tumor	N/A not first tumor	Complete dates are available and there are more than 0 days of survival	Diseases of Heart	Dead	Active follow-up
144399	80-84 years	83 years	83	1914	April	1997	White	Male	Urinary Bladder	C67.0-Trigone of bladder		Urinary Bladder	White	Non-Spanish-Hispanic-Latino	Non-Hispanic White	White	Married (including common law)	Blank(s)	52	Diseases of Heart	N/A not first tumor	N/A not first tumor	Complete dates are available and there are more than 0 days of survival	Diseases of Heart	Dead	Active follow-up
145926	85+ years	85+ years	86	1910	May	1997	White	Male	Penis	C60.9-Penis, NOS		Penis	White	Non-Spanish-Hispanic-Latino	Non-Hispanic White	White	Widowed	Blank(s)	83	Diseases of Heart	N/A not first tumor	N/A not first tumor	Complete dates are available and there are more than 0 days of survival	Diseases of Heart	Dead	Active follow-up
145992	60-64 years	64 years	64	1941	August	2005	White	Male	Prostate	C61.9-Prostate gland		Prostate	White	Non-Spanish-Hispanic-Latino	Non-Hispanic White	White	Divorced	Blank(s)	42	Diseases of Heart	N/A not first tumor	N/A not first tumor	Complete dates are available and there are more than 0 days of survival	Diseases of Heart	Dead	Active follow-up
146312	80-84 years	81 years	81	1913	August	1995	White	Female	Breast	C50.2-Upper-inner quadrant of breast		Female Breast	White	Non-Spanish-Hispanic-Latino	Non-Hispanic White	White	Single (never married)	Blank(s)	97	Diseases of Heart	N/A not first tumor	N/A not first tumor	Complete dates are available and there are more than 0 days of survival	Diseases of Heart	Dead	Active follow-up
147138	80-84 years	84 years	84	1908	May	1993	White	Female	Breast	C50.1-Central portion of breast		Female Breast	White	Non-Spanish-Hispanic-Latino	Non-Hispanic White	White	Single (never married)	Blank(s)	30	Diseases of Heart	N/A not first tumor	N/A not first tumor	Complete dates are available and there are more than 0 days of survival	Diseases of Heart	Dead	Active follow-up
147594	80-84 years	81 years	81	1914	November	1995	White	Male	Melanoma of the Skin	C44.3-Skin other/unspec parts of face		Melanoma of the Skin	White	Non-Spanish-Hispanic-Latino	Non-Hispanic White	White	Unknown	Blank(s)	121	Diseases of Heart	N/A not first tumor	N/A not first tumor	Complete dates are available and there are more than 0 days of survival	Diseases of Heart	Dead	Active follow-up
147594	85+ years	85+ years	88	1914	February	2003	White	Male	NHL - Extranodal	C44.1-Eyelid		NHL - Extranodal	White	Non-Spanish-Hispanic-Latino	Non-Hispanic White	White	Unknown	Blank(s)	34	Diseases of Heart	N/A not first tumor	N/A not first tumor	Complete dates are available and there are more than 0 days of survival	Diseases of Heart	Dead	Active follow-up
148201	85+ years	85+ years	85	1908	July	1993	White	Male	Prostate	C61.9-Prostate gland		Prostate	White	Non-Spanish-Hispanic-Latino	Non-Hispanic White	White	Married (including common law)	Blank(s)	112	Diseases of Heart	N/A not first tumor	N/A not first tumor	Incomplete dates are available and there cannot be zero days of follow-up	Diseases of Heart	Dead	Active follow-up
148884	65-69 years	69 years	69	1925	September	1994	Black	Female	Breast	C50.9-Breast, NOS		Female Breast	Black	Non-Spanish-Hispanic-Latino	Non-Hispanic Black	Black	Married (including common law)	Blank(s)	48	Diseases of Heart	N/A not first tumor	N/A not first tumor	Complete dates are available and there are more than 0 days of survival	Diseases of Heart	Dead	Active follow-up
149011	80-84 years	82 years	82	1917	November	1999	White	Female	Breast	C50.5-Lower-outer quadrant of breast		Female Breast	White	Non-Spanish-Hispanic-Latino	Non-Hispanic White	White	Widowed	Blank(s)	137	Diseases of Heart	N/A not first tumor	N/A not first tumor	Complete dates are available and there are more than 0 days of survival	Diseases of Heart	Dead	Active follow-up
149011	80-84 years	82 years	82	1917	November	1999	White	Female	Breast	C50.8-Overlapping lesion of breast		Female Breast	White	Non-Spanish-Hispanic-Latino	Non-Hispanic White	White	Widowed	Blank(s)	137	Diseases of Heart	N/A not first tumor	N/A not first tumor	Complete dates are available and there are more than 0 days of survival	Diseases of Heart	Dead	Active follow-up
149011	80-84 years	82 years	82	1917	November	1999	White	Female	Breast	C50.9-Breast, NOS		Female Breast	White	Non-Spanish-Hispanic-Latino	Non-Hispanic White	White	Widowed	Blank(s)	137	Diseases of Heart	N/A not first tumor	N/A not first tumor	Complete dates are available and there are more than 0 days of survival	Diseases of Heart	Dead	Active follow-up
149279	75-79 years	76 years	76	1922	January	1999	White	Male	Prostate	C61.9-Prostate gland		Prostate	White	Non-Spanish-Hispanic-Latino	Non-Hispanic White	White	Unknown	Blank(s)	24	Diseases of Heart	N/A not first tumor	N/A not first tumor	Complete dates are available and there are more than 0 days of survival	Diseases of Heart	Dead	Active follow-up
149596	85+ years	85+ years	95	1900	November	1995	White	Female	Breast	C50.4-Upper-outer quadrant of breast		Female Breast	White	Non-Spanish-Hispanic-Latino	Non-Hispanic White	White	Widowed	Blank(s)	25	Diseases of Heart	N/A not first tumor	N/A not first tumor	Complete dates are available and there are more than 0 days of survival	Diseases of Heart	Dead	Active follow-up
150072	85+ years	85+ years	87	1926	January	2014	White	Female	Vagina	C52.9-Vagina, NOS		Vagina	White	Non-Spanish-Hispanic-Latino	Non-Hispanic White	White	Widowed	Insured/No specifics	17	Diseases of Heart	N/A not first tumor	N/A not first tumor	Incomplete dates are available and there cannot be zero days of follow-up	Diseases of Heart	Dead	Active follow-up
150137	80-84 years	82 years	82	1924	May	2006	Black	Female	Breast	C50.4-Upper-outer quadrant of breast		Female Breast	Black	Non-Spanish-Hispanic-Latino	Non-Hispanic Black	Black	Widowed	Blank(s)	96	Diseases of Heart	N/A not first tumor	N/A not first tumor	Complete dates are available and there are more than 0 days of survival	Diseases of Heart	Dead	Active follow-up
151630	85+ years	85+ years	85	1915	September	2000	White	Female	Breast	C50.3-Lower-inner quadrant of breast		Female Breast	White	Non-Spanish-Hispanic-Latino	Non-Hispanic White	White	Divorced	Blank(s)	125	Diseases of Heart	N/A not first tumor	N/A not first tumor	Complete dates are available and there are more than 0 days of survival	Diseases of Heart	Dead	Active follow-up
152237	70-74 years	73 years	73	1924	March	1998	White	Female	Breast	C50.4-Upper-outer quadrant of breast		Female Breast	White	Non-Spanish-Hispanic-Latino	Non-Hispanic White	White	Married (including common law)	Blank(s)	138	Diseases of Heart	N/A not first tumor	N/A not first tumor	Complete dates are available and there are more than 0 days of survival	Diseases of Heart	Dead	Active follow-up
153380	75-79 years	76 years	76	1931	March	2008	White	Female	Pancreas	C25.1-Body of pancreas		Pancreas	White	Non-Spanish-Hispanic-Latino	Non-Hispanic White	White	Married (including common law)	Insured/No specifics	2	Diseases of Heart	N/A not first tumor	N/A not first tumor	Incomplete dates are available and there cannot be zero days of follow-up	Diseases of Heart	Dead	Active follow-up
153512	60-64 years	60 years	60	1950	February	2011	White	Female	Myeloma	C42.1-Bone marrow		Myeloma	White	Spanish-Hispanic-Latino	Hispanic (All Races)	White	Married (including common law)	Insured/No specifics	8	Diseases of Heart	N/A not first tumor	N/A not first tumor	Complete dates are available and there are more than 0 days of survival	Diseases of Heart	Dead	Active follow-up
153943	80-84 years	82 years	82	1912	May	1994	White	Female	Breast	C50.8-Overlapping lesion of breast		Female Breast	White	Non-Spanish-Hispanic-Latino	Non-Hispanic White	White	Married (including common law)	Blank(s)	118	Diseases of Heart	N/A not first tumor	N/A not first tumor	Complete dates are available and there are more than 0 days of survival	Diseases of Heart	Dead	Active follow-up
154485	80-84 years	83 years	83	1915	September	1998	White	Female	Chronic Myeloid Leukemia	C42.1-Bone marrow		Chronic Myeloid Leukemia	White	Non-Spanish-Hispanic-Latino	Non-Hispanic White	White	Married (including common law)	Blank(s)	31	Diseases of Heart	N/A not first tumor	N/A not first tumor	Complete dates are available and there are more than 0 days of survival	Diseases of Heart	Dead	Active follow-up
154536	70-74 years	71 years	71	1927	October	1998	White	Female	Breast	C50.4-Upper-outer quadrant of breast		Female Breast	White	Non-Spanish-Hispanic-Latino	Non-Hispanic White	White	Widowed	Blank(s)	146	Diseases of Heart	N/A not first tumor	N/A not first tumor	Complete dates are available and there are more than 0 days of survival	Diseases of Heart	Dead	Active follow-up
154545	60-64 years	60 years	60	1945	March	2006	White	Female	NHL - Extranodal	C16.8-Overlapping lesion of stomach		NHL - Extranodal	White	Non-Spanish-Hispanic-Latino	Non-Hispanic White	White	Divorced	Blank(s)	114	Diseases of Heart	N/A not first tumor	N/A not first tumor	Complete dates are available and there are more than 0 days of survival	Diseases of Heart	Dead	Active follow-up
154545	70-74 years	70 years	70	1945	September	2015	White	Female	Brain	C71.1-Frontal lobe		Brain	White	Non-Spanish-Hispanic-Latino	Non-Hispanic White	White	Divorced	Insured	0	Diseases of Heart	N/A not first tumor	N/A not first tumor	Complete dates are available and there are 0 days of survival	Diseases of Heart	Dead	Active follow-up
154758	75-79 years	77 years	77	1917	May	1994	Other (American Indian/AK Native, Asian/Pacific Islander)	Male	Hepatic Flexure	C18.3-Hepatic flexure of colon		Hepatic Flexure	Asian or Pacific Islander	Non-Spanish-Hispanic-Latino	Non-Hispanic Asian or Pacific Islander	Japanese	Married (including common law)	Blank(s)	80	Diseases of Heart	N/A not first tumor	N/A not first tumor	Complete dates are available and there are more than 0 days of survival	Diseases of Heart	Dead	Active follow-up
155840	75-79 years	76 years	76	1919	January	1996	White	Male	Tonsil	C09.0-Tonsillar fossa		Tonsil	White	Non-Spanish-Hispanic-Latino	Non-Hispanic White	White	Widowed	Blank(s)	62	Diseases of Heart	N/A not first tumor	N/A not first tumor	Complete dates are available and there are more than 0 days of survival	Diseases of Heart	Dead	Active follow-up
157015	80-84 years	84 years	84	1911	September	1995	Other (American Indian/AK Native, Asian/Pacific Islander)	Female	Cecum	C18.0-Cecum		Cecum	Asian or Pacific Islander	Non-Spanish-Hispanic-Latino	Non-Hispanic Asian or Pacific Islander	Japanese	Single (never married)	Blank(s)	60	Diseases of Heart	N/A not first tumor	N/A not first tumor	Complete dates are available and there are more than 0 days of survival	Diseases of Heart	Dead	Active follow-up
157221	70-74 years	71 years	71	1929	June	2001	Other (American Indian/AK Native, Asian/Pacific Islander)	Female	Breast	C50.6-Axillary tail of breast		Female Breast	Asian or Pacific Islander	Non-Spanish-Hispanic-Latino	Non-Hispanic Asian or Pacific Islander	Filipino	Married (including common law)	Blank(s)	147	Diseases of Heart	N/A not first tumor	N/A not first tumor	Complete dates are available and there are more than 0 days of survival	Diseases of Heart	Dead	Active follow-up
158176	75-79 years	79 years	79	1919	May	1999	White	Male	Sigmoid Colon	C18.7-Sigmoid colon		Sigmoid Colon	White	Non-Spanish-Hispanic-Latino	Non-Hispanic White	White	Married (including common law)	Blank(s)	20	Diseases of Heart	N/A not first tumor	N/A not first tumor	Complete dates are available and there are more than 0 days of survival	Diseases of Heart	Dead	Active follow-up
158611	70-74 years	72 years	72	1922	October	1994	White	Female	Rectum	C20.9-Rectum, NOS		Rectum	White	Non-Spanish-Hispanic-Latino	Non-Hispanic White	White	Unknown	Blank(s)	20	Diseases of Heart	N/A not first tumor	N/A not first tumor	Complete dates are available and there are more than 0 days of survival	Diseases of Heart	Dead	Active follow-up
159223	80-84 years	81 years	81	1912	November	1993	White	Female	Breast	C50.1-Central portion of breast		Female Breast	White	Non-Spanish-Hispanic-Latino	Non-Hispanic White	White	Widowed	Blank(s)	183	Diseases of Heart	N/A not first tumor	N/A not first tumor	Incomplete dates are available and there cannot be zero days of follow-up	Diseases of Heart	Dead	Active follow-up
159274	80-84 years	84 years	84	1930	April	2014	White	Female	Miscellaneous	C80.9-Unknown primary site		Miscellaneous	White	Non-Spanish-Hispanic-Latino	Non-Hispanic White	White	Widowed	Insured/No specifics	10	Diseases of Heart	N/A not first tumor	N/A not first tumor	Complete dates are available and there are more than 0 days of survival	Diseases of Heart	Dead	Active follow-up
159514	80-84 years	83 years	83	1918	January	2002	White	Female	Chronic Lymphocytic Leukemia	C42.1-Bone marrow		Chronic Lymphocytic Leukemia	White	Non-Spanish-Hispanic-Latino	Non-Hispanic White	White	Widowed	Blank(s)	17	Diseases of Heart	N/A not first tumor	N/A not first tumor	Complete dates are available and there are more than 0 days of survival	Diseases of Heart	Dead	Active follow-up
160095	75-79 years	77 years	77	1921	November	1998	White	Female	Breast	C50.4-Upper-outer quadrant of breast		Female Breast	White	Non-Spanish-Hispanic-Latino	Non-Hispanic White	White	Widowed	Blank(s)	68	Diseases of Heart	N/A not first tumor	N/A not first tumor	Complete dates are available and there are more than 0 days of survival	Diseases of Heart	Dead	Active follow-up
160281	80-84 years	84 years	84	1911	November	1995	White	Male	Urinary Bladder	C67.4-Posterior wall of bladder		Urinary Bladder	White	Non-Spanish-Hispanic-Latino	Non-Hispanic White	White	Married (including common law)	Blank(s)	31	Diseases of Heart	N/A not first tumor	N/A not first tumor	Complete dates are available and there are more than 0 days of survival	Diseases of Heart	Dead	Active follow-up
161051	65-69 years	68 years	68	1929	February	1998	White	Female	Lung and Bronchus	C34.1-Upper lobe, lung		Lung and Bronchus	White	Non-Spanish-Hispanic-Latino	Non-Hispanic White	White	Widowed	Blank(s)	0	Diseases of Heart	N/A not first tumor	N/A not first tumor	Complete dates are available and there are more than 0 days of survival	Diseases of Heart	Dead	Active follow-up
161275	85+ years	85+ years	85	1908	December	1993	White	Female	NHL - Nodal	C77.2-Intra-abdominal lymph nodes		NHL - Nodal	White	Non-Spanish-Hispanic-Latino	Non-Hispanic White	White	Widowed	Blank(s)	161	Diseases of Heart	N/A not first tumor	N/A not first tumor	Complete dates are available and there are more than 0 days of survival	Diseases of Heart	Dead	Active follow-up
161299	85+ years	85+ years	86	1917	November	2003	White	Female	Cecum	C18.0-Cecum		Cecum	White	Non-Spanish-Hispanic-Latino	Non-Hispanic White	White	Divorced	Blank(s)	64	Diseases of Heart	N/A not first tumor	N/A not first tumor	Complete dates are available and there are more than 0 days of survival	Diseases of Heart	Dead	Active follow-up
161525	85+ years	85+ years	87	1922	October	2009	White	Female	Chronic Myeloid Leukemia	C42.1-Bone marrow		Chronic Myeloid Leukemia	White	Non-Spanish-Hispanic-Latino	Non-Hispanic White	White	Married (including common law)	Insured	3	Diseases of Heart	N/A not first tumor	N/A not first tumor	Complete dates are available and there are more than 0 days of survival	Diseases of Heart	Dead	Active follow-up
161712	85+ years	85+ years	93	1903	May	1996	White	Female	Breast	C50.3-Lower-inner quadrant of breast		Female Breast	White	Non-Spanish-Hispanic-Latino	Non-Hispanic White	White	Single (never married)	Blank(s)	4	Diseases of Heart	N/A not first tumor	N/A not first tumor	Complete dates are available and there are more than 0 days of survival	Diseases of Heart	Dead	Active follow-up
161774	55-59 years	58 years	58	1936	January	1995	White	Male	Stomach	C16.5-Lesser curvature of stomach NOS		Stomach	White	Non-Spanish-Hispanic-Latino	Non-Hispanic White	White	Married (including common law)	Blank(s)	0	Diseases of Heart	N/A not first tumor	N/A not first tumor	Complete dates are available and there are more than 0 days of survival	Diseases of Heart	Dead	Active follow-up
161818	75-79 years	78 years	78	1918	July	1996	White	Male	Prostate	C61.9-Prostate gland		Prostate	White	Non-Spanish-Hispanic-Latino	Non-Hispanic White	White	Married (including common law)	Blank(s)	69	Diseases of Heart	N/A not first tumor	N/A not first tumor	Complete dates are available and there are more than 0 days of survival	Diseases of Heart	Dead	Active follow-up
161908	60-64 years	63 years	63	1933	May	1997	White	Female	Breast	C50.0-Nipple		Female Breast	White	Non-Spanish-Hispanic-Latino	Non-Hispanic White	White	Single (never married)	Blank(s)	197	Diseases of Heart	N/A not first tumor	N/A not first tumor	Complete dates are available and there are more than 0 days of survival	Diseases of Heart	Dead	Active follow-up
162001	70-74 years	73 years	73	1938	October	2011	White	Female	Lung and Bronchus	C34.3-Lower lobe, lung		Lung and Bronchus	White	Non-Spanish-Hispanic-Latino	Non-Hispanic White	White	Married (including common law)	Insured	24	Diseases of Heart	N/A not first tumor	N/A not first tumor	Complete dates are available and there are more than 0 days of survival	Diseases of Heart	Dead	Active follow-up
162164	80-84 years	81 years	81	1913	August	1995	White	Female	Urinary Bladder	C67.8-Overlapping lesion of bladder		Urinary Bladder	White	Non-Spanish-Hispanic-Latino	Non-Hispanic White	White	Widowed	Blank(s)	188	Diseases of Heart	N/A not first tumor	N/A not first tumor	Complete dates are available and there are more than 0 days of survival	Diseases of Heart	Dead	Active follow-up
162951	85+ years	85+ years	85	1910	September	1995	White	Male	Hepatic Flexure	C18.3-Hepatic flexure of colon		Hepatic Flexure	White	Non-Spanish-Hispanic-Latino	Non-Hispanic White	White	Married (including common law)	Blank(s)	74	Diseases of Heart	N/A not first tumor	N/A not first tumor	Complete dates are available and there are more than 0 days of survival	Diseases of Heart	Dead	Active follow-up
162951	85+ years	85+ years	85	1910	September	1995	White	Male	NHL - Extranodal	C18.2-Ascending colon		NHL - Extranodal	White	Non-Spanish-Hispanic-Latino	Non-Hispanic White	White	Married (including common law)	Blank(s)	74	Diseases of Heart	N/A not first tumor	N/A not first tumor	Complete dates are available and there are more than 0 days of survival	Diseases of Heart	Dead	Active follow-up
163491	85+ years	85+ years	92	1906	March	1999	White	Female	Cecum	C18.0-Cecum		Cecum	White	Spanish-Hispanic-Latino	Hispanic (All Races)	White	Widowed	Blank(s)	72	Diseases of Heart	N/A not first tumor	N/A not first tumor	Complete dates are available and there are more than 0 days of survival	Diseases of Heart	Dead	Active follow-up
163680	75-79 years	76 years	76	1920	June	1996	Black	Female	Breast	C50.8-Overlapping lesion of breast		Female Breast	Black	Non-Spanish-Hispanic-Latino	Non-Hispanic Black	Black	Divorced	Blank(s)	124	Diseases of Heart	N/A not first tumor	N/A not first tumor	Complete dates are available and there are more than 0 days of survival	Diseases of Heart	Dead	Active follow-up
165185	65-69 years	67 years	67	1929	April	1997	White	Female	Breast	C50.4-Upper-outer quadrant of breast		Female Breast	White	Non-Spanish-Hispanic-Latino	Non-Hispanic White	White	Unknown	Blank(s)	206	Diseases of Heart	N/A not first tumor	N/A not first tumor	Complete dates are available and there are more than 0 days of survival	Diseases of Heart	Dead	Active follow-up
165372	60-64 years	61 years	61	1935	December	1996	Black	Male	NHL - Extranodal	C44.5-Skin of trunk		NHL - Extranodal	Black	Non-Spanish-Hispanic-Latino	Non-Hispanic Black	Black	Divorced	Blank(s)	226	Diseases of Heart	N/A not first tumor	N/A not first tumor	Complete dates are available and there are more than 0 days of survival	Diseases of Heart	Dead	Active follow-up
165399	70-74 years	71 years	71	1921	April	1993	White	Female	NHL - Nodal	C77.2-Intra-abdominal lymph nodes		NHL - Nodal	White	Non-Spanish-Hispanic-Latino	Non-Hispanic White	White	Married (including common law)	Blank(s)	8	Diseases of Heart	N/A not first tumor	N/A not first tumor	Complete dates are available and there are more than 0 days of survival	Diseases of Heart	Dead	Active follow-up
165658	60-64 years	62 years	62	1935	June	1998	White	Female	Lung and Bronchus	C34.1-Upper lobe, lung		Lung and Bronchus	White	Non-Spanish-Hispanic-Latino	Non-Hispanic White	White	Married (including common law)	Blank(s)	7	Diseases of Heart	N/A not first tumor	N/A not first tumor	Complete dates are available and there are more than 0 days of survival	Diseases of Heart	Dead	Active follow-up
165965	80-84 years	81 years	81	1913	May	1995	White	Female	Melanoma of the Skin	C44.5-Skin of trunk		Melanoma of the Skin	White	Non-Spanish-Hispanic-Latino	Non-Hispanic White	White	Unknown	Blank(s)	242	Diseases of Heart	N/A not first tumor	N/A not first tumor	Incomplete dates are available and there cannot be zero days of follow-up	Diseases of Heart	Dead	Active follow-up
165965	85+ years	85+ years	92	1913	July	2006	White	Female	Breast	C50.3-Lower-inner quadrant of breast		Female Breast	White	Non-Spanish-Hispanic-Latino	Non-Hispanic White	White	Widowed	Blank(s)	108	Diseases of Heart	N/A not first tumor	N/A not first tumor	Complete dates are available and there are more than 0 days of survival	Diseases of Heart	Dead	Active follow-up
166709	80-84 years	80 years	80	1925	January	2006	White	Female	Urinary Bladder	C67.8-Overlapping lesion of bladder		Urinary Bladder	White	Non-Spanish-Hispanic-Latino	Non-Hispanic White	White	Divorced	Blank(s)	61	Diseases of Heart	N/A not first tumor	N/A not first tumor	Complete dates are available and there are more than 0 days of survival	Diseases of Heart	Dead	Active follow-up
167289	85+ years	85+ years	87	1912	June	1999	White	Male	Melanoma of the Skin	C44.5-Skin of trunk		Melanoma of the Skin	White	Non-Spanish-Hispanic-Latino	Non-Hispanic White	White	Married (including common law)	Blank(s)	31	Diseases of Heart	N/A not first tumor	N/A not first tumor	Complete dates are available and there are more than 0 days of survival	Diseases of Heart	Dead	Active follow-up
167327	75-79 years	79 years	79	1923	June	2003	White	Female	Transverse Colon	C18.4-Transverse colon		Transverse Colon	White	Non-Spanish-Hispanic-Latino	Non-Hispanic White	White	Married (including common law)	Blank(s)	71	Diseases of Heart	N/A not first tumor	N/A not first tumor	Complete dates are available and there are more than 0 days of survival	Diseases of Heart	Dead	Active follow-up
168610	85+ years	85+ years	86	1909	September	1995	White	Female	Breast	C50.5-Lower-outer quadrant of breast		Female Breast	White	Non-Spanish-Hispanic-Latino	Non-Hispanic White	White	Divorced	Blank(s)	6	Diseases of Heart	N/A not first tumor	N/A not first tumor	Complete dates are available and there are more than 0 days of survival	Diseases of Heart	Dead	Active follow-up
169241	70-74 years	71 years	71	1935	April	2007	Black	Male	Breast	C50.1-Central portion of breast		Male Breast	Black	Non-Spanish-Hispanic-Latino	Non-Hispanic Black	Black	Married (including common law)	Insured	3	Diseases of Heart	N/A not first tumor	N/A not first tumor	Complete dates are available and there are more than 0 days of survival	Diseases of Heart	Dead	Active follow-up
169280	70-74 years	74 years	74	1919	December	1993	White	Male	Lung and Bronchus	C34.1-Upper lobe, lung		Lung and Bronchus	White	Spanish-Hispanic-Latino	Hispanic (All Races)	White	Widowed	Blank(s)	0	Diseases of Heart	N/A not first tumor	N/A not first tumor	Complete dates are available and there are more than 0 days of survival	Diseases of Heart	Dead	Active follow-up
169487	80-84 years	80 years	80	1915	June	1996	White	Female	Breast	C50.5-Lower-outer quadrant of breast		Female Breast	White	Non-Spanish-Hispanic-Latino	Non-Hispanic White	White	Widowed	Blank(s)	139	Diseases of Heart	N/A not first tumor	N/A not first tumor	Complete dates are available and there are more than 0 days of survival	Diseases of Heart	Dead	Active follow-up
169936	70-74 years	70 years	70	1926	April	1996	White	Female	Breast	C50.4-Upper-outer quadrant of breast		Female Breast	White	Non-Spanish-Hispanic-Latino	Non-Hispanic White	White	Married (including common law)	Blank(s)	150	Diseases of Heart	N/A not first tumor	N/A not first tumor	Complete dates are available and there are more than 0 days of survival	Diseases of Heart	Dead	Active follow-up
170307	85+ years	85+ years	93	1918	March	2012	White	Female	Miscellaneous	C80.9-Unknown primary site		Miscellaneous	White	Non-Spanish-Hispanic-Latino	Non-Hispanic White	White	Widowed	Insured	0	Diseases of Heart	N/A not first tumor	N/A not first tumor	Complete dates are available and there are 0 days of survival	Diseases of Heart	Dead	Active follow-up
170619	80-84 years	80 years	80	1921	February	2002	White	Female	Breast	C50.8-Overlapping lesion of breast		Female Breast	White	Non-Spanish-Hispanic-Latino	Non-Hispanic White	White	Widowed	Blank(s)	117	Diseases of Heart	N/A not first tumor	N/A not first tumor	Complete dates are available and there are more than 0 days of survival	Diseases of Heart	Dead	Active follow-up
171053	80-84 years	84 years	84	1915	June	2000	White	Male	Melanoma of the Skin	C44.5-Skin of trunk		Melanoma of the Skin	White	Non-Spanish-Hispanic-Latino	Non-Hispanic White	White	Married (including common law)	Blank(s)	57	Diseases of Heart	N/A not first tumor	N/A not first tumor	Complete dates are available and there are more than 0 days of survival	Diseases of Heart	Dead	Active follow-up
171307	70-74 years	73 years	73	1930	December	2003	White	Male	Prostate	C61.9-Prostate gland		Prostate	White	Non-Spanish-Hispanic-Latino	Non-Hispanic White	White	Married (including common law)	Blank(s)	130	Diseases of Heart	N/A not first tumor	N/A not first tumor	Complete dates are available and there are more than 0 days of survival	Diseases of Heart	Dead	Active follow-up
171800	80-84 years	82 years	82	1923	September	2005	White	Female	Kidney and Renal Pelvis	C64.9-Kidney, NOS		Kidney	White	Non-Spanish-Hispanic-Latino	Non-Hispanic White	White	Married (including common law)	Blank(s)	18	Diseases of Heart	N/A not first tumor	N/A not first tumor	Complete dates are available and there are more than 0 days of survival	Diseases of Heart	Dead	Active follow-up
172496	80-84 years	81 years	81	1916	June	1997	White	Female	Breast	C50.4-Upper-outer quadrant of breast		Female Breast	White	Non-Spanish-Hispanic-Latino	Non-Hispanic White	White	Married (including common law)	Blank(s)	67	Diseases of Heart	N/A not first tumor	N/A not first tumor	Complete dates are available and there are more than 0 days of survival	Diseases of Heart	Dead	Active follow-up
173205	80-84 years	83 years	83	1915	February	1998	White	Female	Breast	C50.2-Upper-inner quadrant of breast		Female Breast	White	Non-Spanish-Hispanic-Latino	Non-Hispanic White	White	Widowed	Blank(s)	100	Diseases of Heart	N/A not first tumor	N/A not first tumor	Complete dates are available and there are more than 0 days of survival	Diseases of Heart	Dead	Active follow-up
173326	80-84 years	81 years	81	1914	October	1995	White	Female	Sigmoid Colon	C18.7-Sigmoid colon		Sigmoid Colon	White	Non-Spanish-Hispanic-Latino	Non-Hispanic White	White	Widowed	Blank(s)	14	Diseases of Heart	N/A not first tumor	N/A not first tumor	Complete dates are available and there are more than 0 days of survival	Diseases of Heart	Dead	Active follow-up
173595	75-79 years	76 years	76	1916	January	1993	White	Female	NHL - Nodal	C77.9-Lymph node, NOS		NHL - Nodal	White	Non-Spanish-Hispanic-Latino	Non-Hispanic White	White	Married (including common law)	Blank(s)	1	Diseases of Heart	N/A not first tumor	N/A not first tumor	Complete dates are available and there are more than 0 days of survival	Diseases of Heart	Dead	Active follow-up
174037	65-69 years	69 years	69	1934	October	2003	White	Female	NHL - Nodal	C77.8-Lymph nodes of multiple regions		NHL - Nodal	White	Non-Spanish-Hispanic-Latino	Non-Hispanic White	White	Married (including common law)	Blank(s)	38	Diseases of Heart	N/A not first tumor	N/A not first tumor	Complete dates are available and there are more than 0 days of survival	Diseases of Heart	Dead	Active follow-up
174342	80-84 years	80 years	80	1913	December	1993	White	Female	Transverse Colon	C18.4-Transverse colon		Transverse Colon	White	Non-Spanish-Hispanic-Latino	Non-Hispanic White	White	Married (including common law)	Blank(s)	152	Diseases of Heart	N/A not first tumor	N/A not first tumor	Complete dates are available and there are more than 0 days of survival	Diseases of Heart	Dead	Active follow-up
174852	85+ years	85+ years	96	1899	October	1996	White	Male	Rectosigmoid Junction	C19.9-Rectosigmoid junction		Rectosigmoid Junction	White	Non-Spanish-Hispanic-Latino	Non-Hispanic White	White	Single (never married)	Blank(s)	0	Diseases of Heart	N/A not first tumor	N/A not first tumor	Complete dates are available and there are more than 0 days of survival	Diseases of Heart	Dead	Active follow-up
175139	70-74 years	70 years	70	1924	July	1994	White	Male	Prostate	C61.9-Prostate gland		Prostate	White	Non-Spanish-Hispanic-Latino	Non-Hispanic White	White	Married (including common law)	Blank(s)	14	Diseases of Heart	N/A not first tumor	N/A not first tumor	Complete dates are available and there are more than 0 days of survival	Diseases of Heart	Dead	Active follow-up
175550	85+ years	85+ years	87	1914	September	2001	White	Female	Lung and Bronchus	C34.1-Upper lobe, lung		Lung and Bronchus	White	Non-Spanish-Hispanic-Latino	Non-Hispanic White	White	Widowed	Blank(s)	1	Diseases of Heart	N/A not first tumor	N/A not first tumor	Complete dates are available and there are more than 0 days of survival	Diseases of Heart	Dead	Active follow-up
175962	65-69 years	69 years	69	1925	September	1994	White	Female	Breast	C50.0-Nipple		Female Breast	White	Non-Spanish-Hispanic-Latino	Non-Hispanic White	White	Married (including common law)	Blank(s)	74	Diseases of Heart	N/A not first tumor	N/A not first tumor	Complete dates are available and there are more than 0 days of survival	Diseases of Heart	Dead	Active follow-up
176480	75-79 years	75 years	75	1918	July	1994	White	Female	Corpus Uteri	C54.1-Endometrium		Corpus Uteri	White	Non-Spanish-Hispanic-Latino	Non-Hispanic White	White	Widowed	Blank(s)	165	Diseases of Heart	N/A not first tumor	N/A not first tumor	Complete dates are available and there are more than 0 days of survival	Diseases of Heart	Dead	Active follow-up
176699	75-79 years	76 years	76	1917	March	1994	Other (American Indian/AK Native, Asian/Pacific Islander)	Female	Breast	C50.4-Upper-outer quadrant of breast		Female Breast	Asian or Pacific Islander	Non-Spanish-Hispanic-Latino	Non-Hispanic Asian or Pacific Islander	Japanese	Widowed	Blank(s)	12	Diseases of Heart	N/A not first tumor	N/A not first tumor	Complete dates are available and there are more than 0 days of survival	Diseases of Heart	Dead	Active follow-up
178377	70-74 years	71 years	71	1923	August	1995	Other (American Indian/AK Native, Asian/Pacific Islander)	Female	Urinary Bladder	C67.6-Ureteric orifice		Urinary Bladder	Asian or Pacific Islander	Non-Spanish-Hispanic-Latino	Non-Hispanic Asian or Pacific Islander	Chinese	Widowed	Blank(s)	181	Diseases of Heart	N/A not first tumor	N/A not first tumor	Complete dates are available and there are more than 0 days of survival	Diseases of Heart	Dead	Active follow-up
178406	75-79 years	79 years	79	1926	October	2006	White	Female	Breast	C50.4-Upper-outer quadrant of breast		Female Breast	White	Non-Spanish-Hispanic-Latino	Non-Hispanic White	White	Widowed	Blank(s)	66	Diseases of Heart	N/A not first tumor	N/A not first tumor	Complete dates are available and there are more than 0 days of survival	Diseases of Heart	Dead	Active follow-up
178422	65-69 years	69 years	69	1929	October	1998	White	Male	Prostate	C61.9-Prostate gland		Prostate	White	Non-Spanish-Hispanic-Latino	Non-Hispanic White	White	Married (including common law)	Blank(s)	54	Diseases of Heart	N/A not first tumor	N/A not first tumor	Complete dates are available and there are more than 0 days of survival	Diseases of Heart	Dead	Active follow-up
178489	70-74 years	70 years	70	1924	August	1994	White	Male	Larynx	C32.0-Glottis		Larynx	White	Non-Spanish-Hispanic-Latino	Non-Hispanic White	White	Married (including common law)	Blank(s)	67	Diseases of Heart	N/A not first tumor	N/A not first tumor	Complete dates are available and there are more than 0 days of survival	Diseases of Heart	Dead	Active follow-up
181043	85+ years	85+ years	91	1915	October	2006	White	Female	Gum and Other Mouth	C05.8-Overlapping lesion of palate		Gum and Other Mouth	White	Non-Spanish-Hispanic-Latino	Non-Hispanic White	White	Widowed	Blank(s)	3	Diseases of Heart	N/A not first tumor	N/A not first tumor	Complete dates are available and there are more than 0 days of survival	Diseases of Heart	Dead	Active follow-up
181100	65-69 years	68 years	68	1928	March	1997	Black	Male	Prostate	C61.9-Prostate gland		Prostate	Black	Non-Spanish-Hispanic-Latino	Non-Hispanic Black	Black	Married (including common law)	Blank(s)	162	Diseases of Heart	N/A not first tumor	N/A not first tumor	Complete dates are available and there are more than 0 days of survival	Diseases of Heart	Dead	Active follow-up
181202	80-84 years	80 years	80	1916	March	1997	White	Female	Sigmoid Colon	C18.7-Sigmoid colon		Sigmoid Colon	White	Non-Spanish-Hispanic-Latino	Non-Hispanic White	White	Married (including common law)	Blank(s)	168	Diseases of Heart	N/A not first tumor	N/A not first tumor	Complete dates are available and there are more than 0 days of survival	Diseases of Heart	Dead	Active follow-up
181529	80-84 years	83 years	83	1919	March	2003	White	Female	Breast	C50.9-Breast, NOS		Female Breast	White	Non-Spanish-Hispanic-Latino	Non-Hispanic White	White	Widowed	Blank(s)	40	Diseases of Heart	N/A not first tumor	N/A not first tumor	Complete dates are available and there are more than 0 days of survival	Diseases of Heart	Dead	Active follow-up
181681	65-69 years	68 years	68	1925	March	1994	White	Female	Breast	C50.8-Overlapping lesion of breast		Female Breast	White	Non-Spanish-Hispanic-Latino	Non-Hispanic White	White	Married (including common law)	Blank(s)	255	Diseases of Heart	N/A not first tumor	N/A not first tumor	Complete dates are available and there are more than 0 days of survival	Diseases of Heart	Dead	Active follow-up
182068	70-74 years	72 years	72	1922	September	1994	Other (American Indian/AK Native, Asian/Pacific Islander)	Female	Rectum	C20.9-Rectum, NOS		Rectum	Asian or Pacific Islander	Non-Spanish-Hispanic-Latino	Non-Hispanic Asian or Pacific Islander	Filipino	Married (including common law)	Blank(s)	202	Diseases of Heart	N/A not first tumor	N/A not first tumor	Complete dates are available and there are more than 0 days of survival	Diseases of Heart	Dead	Active follow-up
875646	80-84 years	83 years	83	1915	January	1998	White	Female	Lung and Bronchus	C34.1-Upper lobe, lung		Lung and Bronchus	White	Non-Spanish-Hispanic-Latino	Non-Hispanic White	White	Widowed	Blank(s)	2	Diseases of Heart	N/A not first tumor	N/A not first tumor	Complete dates are available and there are more than 0 days of survival	Diseases of Heart	Dead	Active follow-up
876101	75-79 years	77 years	77	1929	November	2007	White	Male	Rectosigmoid Junction	C19.9-Rectosigmoid junction		Rectosigmoid Junction	White	Non-Spanish-Hispanic-Latino	Non-Hispanic White	White	Widowed	Insured	46	Diseases of Heart	N/A not first tumor	N/A not first tumor	Complete dates are available and there are more than 0 days of survival	Diseases of Heart	Dead	Active follow-up
876330	85+ years	85+ years	88	1910	October	1998	White	Male	Melanoma of the Skin	C44.9-Skin, NOS		Melanoma of the Skin	White	Non-Spanish-Hispanic-Latino	Non-Hispanic White	White	Married (including common law)	Blank(s)	77	Diseases of Heart	N/A not first tumor	N/A not first tumor	Complete dates are available and there are more than 0 days of survival	Diseases of Heart	Dead	Active follow-up
876471	65-69 years	68 years	68	1926	July	1994	White	Female	Breast	C50.2-Upper-inner quadrant of breast		Female Breast	White	Non-Spanish-Hispanic-Latino	Non-Hispanic White	White	Divorced	Blank(s)	24	Diseases of Heart	N/A not first tumor	N/A not first tumor	Complete dates are available and there are more than 0 days of survival	Diseases of Heart	Dead	Active follow-up
877120	80-84 years	82 years	82	1919	January	2001	White	Female	NHL - Extranodal	C31.0-Maxillary sinus		NHL - Extranodal	White	Non-Spanish-Hispanic-Latino	Non-Hispanic White	White	Widowed	Blank(s)	34	Diseases of Heart	N/A not first tumor	N/A not first tumor	Incomplete dates are available and there cannot be zero days of follow-up	Diseases of Heart	Dead	Active follow-up
877442	85+ years	85+ years	87	1923	February	2010	White	Female	Ascending Colon	C18.2-Ascending colon		Ascending Colon	White	Non-Spanish-Hispanic-Latino	Non-Hispanic White	White	Widowed	Insured	29	Diseases of Heart	N/A not first tumor	N/A not first tumor	Complete dates are available and there are more than 0 days of survival	Diseases of Heart	Dead	Active follow-up
877442	85+ years	85+ years	87	1923	February	2010	White	Female	Kidney and Renal Pelvis	C64.9-Kidney, NOS		Kidney	White	Non-Spanish-Hispanic-Latino	Non-Hispanic White	White	Widowed	Insured	29	Diseases of Heart	N/A not first tumor	N/A not first tumor	Complete dates are available and there are more than 0 days of survival	Diseases of Heart	Dead	Active follow-up
877652	70-74 years	73 years	73	1924	February	1998	Black	Male	Prostate	C61.9-Prostate gland		Prostate	Black	Non-Spanish-Hispanic-Latino	Non-Hispanic Black	Black	Married (including common law)	Blank(s)	152	Diseases of Heart	N/A not first tumor	N/A not first tumor	Complete dates are available and there are more than 0 days of survival	Diseases of Heart	Dead	Active follow-up
877754	85+ years	85+ years	87	1911	August	1998	White	Male	Prostate	C61.9-Prostate gland		Prostate	White	Non-Spanish-Hispanic-Latino	Non-Hispanic White	White	Married (including common law)	Blank(s)	16	Diseases of Heart	N/A not first tumor	N/A not first tumor	Complete dates are available and there are more than 0 days of survival	Diseases of Heart	Dead	Active follow-up
877853	80-84 years	82 years	82	1912	June	1995	White	Female	Sigmoid Colon	C18.7-Sigmoid colon		Sigmoid Colon	White	Non-Spanish-Hispanic-Latino	Non-Hispanic White	White	Married (including common law)	Blank(s)	129	Diseases of Heart	N/A not first tumor	N/A not first tumor	Complete dates are available and there are more than 0 days of survival	Diseases of Heart	Dead	Active follow-up
878428	70-74 years	74 years	74	1918	August	1993	White	Male	Prostate	C61.9-Prostate gland		Prostate	White	Non-Spanish-Hispanic-Latino	Non-Hispanic White	White	Widowed	Blank(s)	181	Diseases of Heart	N/A not first tumor	N/A not first tumor	Complete dates are available and there are more than 0 days of survival	Diseases of Heart	Dead	Active follow-up
879427	65-69 years	69 years	69	1937	June	2007	White	Female	Breast	C50.4-Upper-outer quadrant of breast		Female Breast	White	Non-Spanish-Hispanic-Latino	Non-Hispanic White	White	Married (including common law)	Insured	89	Diseases of Heart	N/A not first tumor	N/A not first tumor	Complete dates are available and there are more than 0 days of survival	Diseases of Heart	Dead	Active follow-up
879622	80-84 years	83 years	83	1915	January	1999	Other (American Indian/AK Native, Asian/Pacific Islander)	Male	Prostate	C61.9-Prostate gland		Prostate	Asian or Pacific Islander	Non-Spanish-Hispanic-Latino	Non-Hispanic Asian or Pacific Islander	Japanese	Married (including common law)	Blank(s)	163	Diseases of Heart	N/A not first tumor	N/A not first tumor	Complete dates are available and there are more than 0 days of survival	Diseases of Heart	Dead	Active follow-up
879987	85+ years	85+ years	92	1910	October	2002	White	Female	Vulva	C51.2-Clitoris		Vulva	White	Non-Spanish-Hispanic-Latino	Non-Hispanic White	White	Widowed	Blank(s)	78	Diseases of Heart	N/A not first tumor	N/A not first tumor	Complete dates are available and there are more than 0 days of survival	Diseases of Heart	Dead	Active follow-up
880085	75-79 years	79 years	79	1934	November	2013	White	Female	Lung and Bronchus	C34.1-Upper lobe, lung		Lung and Bronchus	White	Non-Spanish-Hispanic-Latino	Non-Hispanic White	White	Married (including common law)	Insured/No specifics	4	Diseases of Heart	N/A not first tumor	N/A not first tumor	Complete dates are available and there are more than 0 days of survival	Diseases of Heart	Dead	Active follow-up
881226	80-84 years	84 years	84	1925	May	2010	White	Female	NHL - Nodal	C77.2-Intra-abdominal lymph nodes		NHL - Nodal	White	Non-Spanish-Hispanic-Latino	Non-Hispanic White	White	Married (including common law)	Insured	27	Diseases of Heart	N/A not first tumor	N/A not first tumor	Complete dates are available and there are more than 0 days of survival	Diseases of Heart	Dead	Active follow-up
881245	70-74 years	74 years	74	1918	August	1993	White	Female	Breast	C50.1-Central portion of breast		Female Breast	White	Non-Spanish-Hispanic-Latino	Non-Hispanic White	White	Single (never married)	Blank(s)	190	Diseases of Heart	N/A not first tumor	N/A not first tumor	Complete dates are available and there are more than 0 days of survival	Diseases of Heart	Dead	Active follow-up
881336	85+ years	85+ years	96	1900	April	1997	White	Female	Melanoma of the Skin	C44.6-Skin of upper limb and shoulder		Melanoma of the Skin	White	Non-Spanish-Hispanic-Latino	Non-Hispanic White	White	Widowed	Blank(s)	83	Diseases of Heart	N/A not first tumor	N/A not first tumor	Complete dates are available and there are more than 0 days of survival	Diseases of Heart	Dead	Active follow-up
881336	85+ years	85+ years	101	1900	December	2001	White	Female	Miscellaneous	C80.9-Unknown primary site		Miscellaneous	White	Non-Spanish-Hispanic-Latino	Non-Hispanic White	White	Widowed	Blank(s)	27	Diseases of Heart	N/A not first tumor	N/A not first tumor	Complete dates are available and there are more than 0 days of survival	Diseases of Heart	Dead	Active follow-up
882178	85+ years	85+ years	92	1905	November	1998	White	Male	Hepatic Flexure	C18.3-Hepatic flexure of colon		Hepatic Flexure	White	Non-Spanish-Hispanic-Latino	Non-Hispanic White	White	Married (including common law)	Blank(s)	1	Diseases of Heart	N/A not first tumor	N/A not first tumor	Complete dates are available and there are more than 0 days of survival	Diseases of Heart	Dead	Active follow-up
882184	40-44 years	43 years	43	1950	March	1994	White	Female	Stomach	C16.9-Stomach, NOS		Stomach	White	Non-Spanish-Hispanic-Latino	Non-Hispanic White	White	Single (never married)	Blank(s)	4	Diseases of Heart	N/A not first tumor	N/A not first tumor	Complete dates are available and there are more than 0 days of survival	Diseases of Heart	Dead	Active follow-up
882290	75-79 years	77 years	77	1922	March	2000	Black	Female	Myeloma	C42.1-Bone marrow		Myeloma	Black	Non-Spanish-Hispanic-Latino	Non-Hispanic Black	Black	Widowed	Blank(s)	74	Diseases of Heart	N/A not first tumor	N/A not first tumor	Complete dates are available and there are more than 0 days of survival	Diseases of Heart	Dead	Active follow-up
882544	75-79 years	75 years	75	1923	April	1999	White	Male	Prostate	C61.9-Prostate gland		Prostate	White	Non-Spanish-Hispanic-Latino	Non-Hispanic White	White	Married (including common law)	Blank(s)	45	Diseases of Heart	N/A not first tumor	N/A not first tumor	Complete dates are available and there are more than 0 days of survival	Diseases of Heart	Dead	Active follow-up
883374	60-64 years	63 years	63	1935	August	1999	Black	Female	Breast	C50.9-Breast, NOS		Female Breast	Black	Non-Spanish-Hispanic-Latino	Non-Hispanic Black	Black	Divorced	Blank(s)	101	Diseases of Heart	N/A not first tumor	N/A not first tumor	Complete dates are available and there are more than 0 days of survival	Diseases of Heart	Dead	Active follow-up
883588	85+ years	85+ years	92	1902	June	1995	White	Female	Cecum	C18.0-Cecum		Cecum	White	Non-Spanish-Hispanic-Latino	Non-Hispanic White	White	Widowed	Blank(s)	48	Diseases of Heart	N/A not first tumor	N/A not first tumor	Complete dates are available and there are more than 0 days of survival	Diseases of Heart	Dead	Active follow-up
883691	85+ years	85+ years	86	1912	November	1998	White	Female	Myeloma	C42.1-Bone marrow		Myeloma	White	Non-Spanish-Hispanic-Latino	Non-Hispanic White	White	Widowed	Blank(s)	110	Diseases of Heart	N/A not first tumor	N/A not first tumor	Complete dates are available and there are more than 0 days of survival	Diseases of Heart	Dead	Active follow-up
884225	80-84 years	80 years	80	1916	May	1996	White	Female	NHL - Nodal	C77.2-Intra-abdominal lymph nodes		NHL - Nodal	White	Non-Spanish-Hispanic-Latino	Non-Hispanic White	White	Widowed	Blank(s)	12	Diseases of Heart	N/A not first tumor	N/A not first tumor	Complete dates are available and there are more than 0 days of survival	Diseases of Heart	Dead	Active follow-up
884588	75-79 years	77 years	77	1922	January	2000	White	Female	Corpus Uteri	C54.1-Endometrium		Corpus Uteri	White	Non-Spanish-Hispanic-Latino	Non-Hispanic White	White	Divorced	Blank(s)	121	Diseases of Heart	N/A not first tumor	N/A not first tumor	Complete dates are available and there are more than 0 days of survival	Diseases of Heart	Dead	Active follow-up
885287	80-84 years	80 years	80	1920	June	2000	White	Female	Breast	C50.1-Central portion of breast		Female Breast	White	Non-Spanish-Hispanic-Latino	Non-Hispanic White	White	Married (including common law)	Blank(s)	120	Diseases of Heart	N/A not first tumor	N/A not first tumor	Complete dates are available and there are more than 0 days of survival	Diseases of Heart	Dead	Active follow-up
885325	75-79 years	79 years	79	1920	January	1999	Black	Male	Prostate	C61.9-Prostate gland		Prostate	Black	Non-Spanish-Hispanic-Latino	Non-Hispanic Black	Black	Married (including common law)	Blank(s)	85	Diseases of Heart	N/A not first tumor	N/A not first tumor	Complete dates are available and there are more than 0 days of survival	Diseases of Heart	Dead	Active follow-up
885701	65-69 years	69 years	69	1935	March	2005	Black	Female	Breast	C50.4-Upper-outer quadrant of breast		Female Breast	Black	Non-Spanish-Hispanic-Latino	Non-Hispanic Black	Black	Divorced	Blank(s)	56	Diseases of Heart	N/A not first tumor	N/A not first tumor	Complete dates are available and there are more than 0 days of survival	Diseases of Heart	Dead	Active follow-up
886711	75-79 years	75 years	75	1916	February	1992	White	Male	Prostate	C61.9-Prostate gland		Prostate	White	Non-Spanish-Hispanic-Latino	Non-Hispanic White	White	Widowed	Blank(s)	29	Diseases of Heart	N/A not first tumor	N/A not first tumor	Complete dates are available and there are more than 0 days of survival	Diseases of Heart	Dead	Active follow-up
889125	65-69 years	66 years	66	1930	February	1997	Black	Female	Breast	C50.3-Lower-inner quadrant of breast		Female Breast	Black	Non-Spanish-Hispanic-Latino	Non-Hispanic Black	Black	Widowed	Blank(s)	202	Diseases of Heart	N/A not first tumor	N/A not first tumor	Complete dates are available and there are more than 0 days of survival	Diseases of Heart	Dead	Active follow-up
889227	85+ years	85+ years	90	1912	June	2002	White	Female	Small Intestine	C17.2-Ileum		Small Intestine	White	Non-Spanish-Hispanic-Latino	Non-Hispanic White	White	Widowed	Blank(s)	1	Diseases of Heart	N/A not first tumor	N/A not first tumor	Complete dates are available and there are more than 0 days of survival	Diseases of Heart	Dead	Active follow-up
889576	80-84 years	82 years	82	1921	November	2003	White	Female	Breast	C50.4-Upper-outer quadrant of breast		Female Breast	White	Non-Spanish-Hispanic-Latino	Non-Hispanic White	White	Widowed	Blank(s)	29	Diseases of Heart	N/A not first tumor	N/A not first tumor	Complete dates are available and there are more than 0 days of survival	Diseases of Heart	Dead	Active follow-up
889811	80-84 years	80 years	80	1914	October	1994	White	Female	Breast	C50.8-Overlapping lesion of breast		Female Breast	White	Spanish-Hispanic-Latino	Hispanic (All Races)	White	Married (including common law)	Blank(s)	104	Diseases of Heart	N/A not first tumor	N/A not first tumor	Complete dates are available and there are more than 0 days of survival	Diseases of Heart	Dead	Active follow-up
889893	85+ years	85+ years	86	1907	October	1994	White	Female	Breast	C50.9-Breast, NOS		Female Breast	White	Non-Spanish-Hispanic-Latino	Non-Hispanic White	White	Widowed	Blank(s)	72	Diseases of Heart	N/A not first tumor	N/A not first tumor	Complete dates are available and there are more than 0 days of survival	Diseases of Heart	Dead	Active follow-up
890349	85+ years	85+ years	92	1908	April	2001	White	Male	Cecum	C18.0-Cecum		Cecum	White	Non-Spanish-Hispanic-Latino	Non-Hispanic White	White	Widowed	Blank(s)	25	Diseases of Heart	N/A not first tumor	N/A not first tumor	Complete dates are available and there are more than 0 days of survival	Diseases of Heart	Dead	Active follow-up
890801	85+ years	85+ years	88	1913	January	2002	White	Female	Transverse Colon	C18.4-Transverse colon		Transverse Colon	White	Non-Spanish-Hispanic-Latino	Non-Hispanic White	White	Widowed	Blank(s)	88	Diseases of Heart	N/A not first tumor	N/A not first tumor	Complete dates are available and there are more than 0 days of survival	Diseases of Heart	Dead	Active follow-up
890870	75-79 years	77 years	77	1916	August	1993	White	Male	Melanoma of the Skin	C44.2-External ear		Melanoma of the Skin	White	Non-Spanish-Hispanic-Latino	Non-Hispanic White	White	Married (including common law)	Blank(s)	108	Diseases of Heart	N/A not first tumor	N/A not first tumor	Complete dates are available and there are more than 0 days of survival	Diseases of Heart	Dead	Active follow-up
891074	80-84 years	80 years	80	1918	June	1999	White	Male	Prostate	C61.9-Prostate gland		Prostate	White	Non-Spanish-Hispanic-Latino	Non-Hispanic White	White	Married (including common law)	Blank(s)	62	Diseases of Heart	N/A not first tumor	N/A not first tumor	Complete dates are available and there are more than 0 days of survival	Diseases of Heart	Dead	Active follow-up
891445	85+ years	85+ years	85	1910	March	1996	White	Male	Stomach	C16.3-Gastric antrum		Stomach	White	Non-Spanish-Hispanic-Latino	Non-Hispanic White	White	Widowed	Blank(s)	25	Diseases of Heart	N/A not first tumor	N/A not first tumor	Complete dates are available and there are more than 0 days of survival	Diseases of Heart	Dead	Active follow-up
892508	80-84 years	83 years	83	1908	June	1992	White	Male	Prostate	C61.9-Prostate gland		Prostate	White	Non-Spanish-Hispanic-Latino	Non-Hispanic White	White	Unknown	Blank(s)	43	Diseases of Heart	N/A not first tumor	N/A not first tumor	Complete dates are available and there are more than 0 days of survival	Diseases of Heart	Dead	Active follow-up
892873	85+ years	85+ years	88	1910	August	1998	White	Female	Breast	C50.9-Breast, NOS		Female Breast	White	Non-Spanish-Hispanic-Latino	Non-Hispanic White	White	Widowed	Blank(s)	80	Diseases of Heart	N/A not first tumor	N/A not first tumor	Complete dates are available and there are more than 0 days of survival	Diseases of Heart	Dead	Active follow-up
893012	75-79 years	78 years	78	1915	August	1993	White	Female	Breast	C50.2-Upper-inner quadrant of breast		Female Breast	White	Non-Spanish-Hispanic-Latino	Non-Hispanic White	White	Married (including common law)	Blank(s)	146	Diseases of Heart	N/A not first tumor	N/A not first tumor	Complete dates are available and there are more than 0 days of survival	Diseases of Heart	Dead	Active follow-up
894215	85+ years	85+ years	91	1913	January	2005	White	Male	Miscellaneous	C80.9-Unknown primary site		Miscellaneous	White	Non-Spanish-Hispanic-Latino	Non-Hispanic White	White	Married (including common law)	Blank(s)	1	Diseases of Heart	N/A not first tumor	N/A not first tumor	Complete dates are available and there are more than 0 days of survival	Diseases of Heart	Dead	Active follow-up
894241	85+ years	85+ years	86	1915	September	2001	White	Female	Urinary Bladder	C67.9-Bladder, NOS		Urinary Bladder	White	Non-Spanish-Hispanic-Latino	Non-Hispanic White	White	Single (never married)	Blank(s)	24	Diseases of Heart	N/A not first tumor	N/A not first tumor	Complete dates are available and there are more than 0 days of survival	Diseases of Heart	Dead	Active follow-up
894344	70-74 years	71 years	71	1925	January	1997	White	Male	Prostate	C61.9-Prostate gland		Prostate	White	Non-Spanish-Hispanic-Latino	Non-Hispanic White	White	Unknown	Blank(s)	29	Diseases of Heart	N/A not first tumor	N/A not first tumor	Complete dates are available and there are more than 0 days of survival	Diseases of Heart	Dead	Active follow-up
896400	85+ years	85+ years	96	1903	September	1999	White	Female	Transverse Colon	C18.4-Transverse colon		Transverse Colon	White	Non-Spanish-Hispanic-Latino	Non-Hispanic White	White	Single (never married)	Blank(s)	28	Diseases of Heart	N/A not first tumor	N/A not first tumor	Complete dates are available and there are more than 0 days of survival	Diseases of Heart	Dead	Active follow-up
896493	85+ years	85+ years	92	1902	April	1995	White	Female	Urinary Bladder	C67.9-Bladder, NOS		Urinary Bladder	White	Non-Spanish-Hispanic-Latino	Non-Hispanic White	White	Widowed	Blank(s)	28	Diseases of Heart	N/A not first tumor	N/A not first tumor	Complete dates are available and there are more than 0 days of survival	Diseases of Heart	Dead	Active follow-up
897004	65-69 years	65 years	65	1930	January	1996	Other (American Indian/AK Native, Asian/Pacific Islander)	Female	Corpus Uteri	C54.1-Endometrium		Corpus Uteri	Asian or Pacific Islander	Non-Spanish-Hispanic-Latino	Non-Hispanic Asian or Pacific Islander	Chinese	Divorced	Blank(s)	109	Diseases of Heart	N/A not first tumor	N/A not first tumor	Complete dates are available and there are more than 0 days of survival	Diseases of Heart	Dead	Active follow-up
898116	80-84 years	80 years	80	1917	August	1998	White	Female	Melanoma of the Skin	C44.6-Skin of upper limb and shoulder		Melanoma of the Skin	White	Non-Spanish-Hispanic-Latino	Non-Hispanic White	White	Married (including common law)	Blank(s)	30	Diseases of Heart	N/A not first tumor	N/A not first tumor	Incomplete dates are available and there cannot be zero days of follow-up	Diseases of Heart	Dead	Active follow-up
898312	80-84 years	84 years	84	1912	May	1996	White	Male	Lip	C00.4-Mucosa of lower lip		Lip	White	Non-Spanish-Hispanic-Latino	Non-Hispanic White	White	Married (including common law)	Blank(s)	43	Diseases of Heart	N/A not first tumor	N/A not first tumor	Complete dates are available and there are more than 0 days of survival	Diseases of Heart	Dead	Active follow-up
898819	85+ years	85+ years	88	1912	June	2001	White	Female	Acute Myeloid Leukemia	C42.1-Bone marrow		Acute Myeloid Leukemia	White	Non-Spanish-Hispanic-Latino	Non-Hispanic White	White	Widowed	Blank(s)	2	Diseases of Heart	N/A not first tumor	N/A not first tumor	Complete dates are available and there are more than 0 days of survival	Diseases of Heart	Dead	Active follow-up
899101	80-84 years	80 years	80	1912	November	1992	White	Male	Rectum	C20.9-Rectum, NOS		Rectum	White	Non-Spanish-Hispanic-Latino	Non-Hispanic White	White	Married (including common law)	Blank(s)	39	Diseases of Heart	N/A not first tumor	N/A not first tumor	Incomplete dates are available and there cannot be zero days of follow-up	Diseases of Heart	Dead	Active follow-up
899177	85+ years	85+ years	91	1906	October	1997	White	Female	Cecum	C18.0-Cecum		Cecum	White	Non-Spanish-Hispanic-Latino	Non-Hispanic White	White	Widowed	Blank(s)	80	Diseases of Heart	N/A not first tumor	N/A not first tumor	Complete dates are available and there are more than 0 days of survival	Diseases of Heart	Dead	Active follow-up
899238	85+ years	85+ years	96	1901	September	1997	White	Female	Hodgkin - Nodal	C77.8-Lymph nodes of multiple regions		Hodgkin - Nodal	White	Non-Spanish-Hispanic-Latino	Non-Hispanic White	White	Widowed	Blank(s)	7	Diseases of Heart	N/A not first tumor	N/A not first tumor	Complete dates are available and there are more than 0 days of survival	Diseases of Heart	Dead	Active follow-up
899559	85+ years	85+ years	89	1916	September	2006	White	Female	Breast	C50.4-Upper-outer quadrant of breast		Female Breast	White	Non-Spanish-Hispanic-Latino	Non-Hispanic White	White	Widowed	Blank(s)	33	Diseases of Heart	N/A not first tumor	N/A not first tumor	Complete dates are available and there are more than 0 days of survival	Diseases of Heart	Dead	Active follow-up
900167	85+ years	85+ years	93	1919	September	2012	White	Female	Brain	C71.3-Parietal lobe		Brain	White	Non-Spanish-Hispanic-Latino	Non-Hispanic White	White	Widowed	Insured	0	Diseases of Heart	N/A not first tumor	N/A not first tumor	Complete dates are available and there are more than 0 days of survival	Diseases of Heart	Dead	Active follow-up
900252	80-84 years	81 years	81	1920	January	2002	White	Female	Ascending Colon	C18.2-Ascending colon		Ascending Colon	White	Non-Spanish-Hispanic-Latino	Non-Hispanic White	White	Married (including common law)	Blank(s)	11	Diseases of Heart	N/A not first tumor	N/A not first tumor	Complete dates are available and there are more than 0 days of survival	Diseases of Heart	Dead	Active follow-up
900527	75-79 years	78 years	78	1923	July	2001	White	Male	Sigmoid Colon	C18.7-Sigmoid colon		Sigmoid Colon	White	Non-Spanish-Hispanic-Latino	Non-Hispanic White	White	Married (including common law)	Blank(s)	81	Diseases of Heart	N/A not first tumor	N/A not first tumor	Complete dates are available and there are more than 0 days of survival	Diseases of Heart	Dead	Active follow-up
900527	80-84 years	82 years	82	1923	July	2005	White	Male	Breast	C50.9-Breast, NOS		Male Breast	White	Non-Spanish-Hispanic-Latino	Non-Hispanic White	White	Married (including common law)	Blank(s)	33	Diseases of Heart	N/A not first tumor	N/A not first tumor	Complete dates are available and there are more than 0 days of survival	Diseases of Heart	Dead	Active follow-up
900527	80-84 years	82 years	82	1923	August	2005	White	Male	Lung and Bronchus	C34.1-Upper lobe, lung		Lung and Bronchus	White	Non-Spanish-Hispanic-Latino	Non-Hispanic White	White	Married (including common law)	Blank(s)	32	Diseases of Heart	N/A not first tumor	N/A not first tumor	Complete dates are available and there are more than 0 days of survival	Diseases of Heart	Dead	Active follow-up
900552	80-84 years	82 years	82	1914	June	1997	White	Female	Small Intestine	C17.2-Ileum		Small Intestine	White	Non-Spanish-Hispanic-Latino	Non-Hispanic White	White	Widowed	Blank(s)	41	Diseases of Heart	N/A not first tumor	N/A not first tumor	Complete dates are available and there are more than 0 days of survival	Diseases of Heart	Dead	Active follow-up
900888	60-64 years	60 years	60	1937	April	1998	White	Female	Breast	C50.9-Breast, NOS		Female Breast	White	Non-Spanish-Hispanic-Latino	Non-Hispanic White	White	Married (including common law)	Blank(s)	26	Diseases of Heart	N/A not first tumor	N/A not first tumor	Complete dates are available and there are more than 0 days of survival	Diseases of Heart	Dead	Active follow-up
900978	85+ years	85+ years	88	1921	October	2009	White	Female	Breast	C50.8-Overlapping lesion of breast		Female Breast	White	Non-Spanish-Hispanic-Latino	Non-Hispanic White	White	Single (never married)	Insured/No specifics	24	Diseases of Heart	N/A not first tumor	N/A not first tumor	Complete dates are available and there are more than 0 days of survival	Diseases of Heart	Dead	Active follow-up
901518	70-74 years	73 years	73	1926	September	2000	White	Female	Transverse Colon	C18.4-Transverse colon		Transverse Colon	White	Non-Spanish-Hispanic-Latino	Non-Hispanic White	White	Widowed	Blank(s)	1	Diseases of Heart	N/A not first tumor	N/A not first tumor	Complete dates are available and there are more than 0 days of survival	Diseases of Heart	Dead	Active follow-up
901518	70-74 years	73 years	73	1926	September	2000	White	Female	Splenic Flexure	C18.5-Splenic flexure of colon		Splenic Flexure	White	Non-Spanish-Hispanic-Latino	Non-Hispanic White	White	Widowed	Blank(s)	1	Diseases of Heart	N/A not first tumor	N/A not first tumor	Complete dates are available and there are more than 0 days of survival	Diseases of Heart	Dead	Active follow-up
901658	85+ years	85+ years	90	1905	June	1996	White	Male	Lung and Bronchus	C34.1-Upper lobe, lung		Lung and Bronchus	White	Non-Spanish-Hispanic-Latino	Non-Hispanic White	White	Widowed	Blank(s)	65	Diseases of Heart	N/A not first tumor	N/A not first tumor	Complete dates are available and there are more than 0 days of survival	Diseases of Heart	Dead	Active follow-up
901935	80-84 years	84 years	84	1908	January	1993	White	Female	Breast	C50.3-Lower-inner quadrant of breast		Female Breast	White	Non-Spanish-Hispanic-Latino	Non-Hispanic White	White	Widowed	Blank(s)	45	Diseases of Heart	N/A not first tumor	N/A not first tumor	Complete dates are available and there are more than 0 days of survival	Diseases of Heart	Dead	Active follow-up
903422	50-54 years	53 years	53	1948	August	2002	White	Female	Kidney and Renal Pelvis	C64.9-Kidney, NOS		Kidney	White	Non-Spanish-Hispanic-Latino	Non-Hispanic White	White	Single (never married)	Blank(s)	149	Diseases of Heart	N/A not first tumor	N/A not first tumor	Complete dates are available and there are more than 0 days of survival	Diseases of Heart	Dead	Active follow-up
903482	70-74 years	74 years	74	1924	August	1999	White	Female	Corpus Uteri	C54.1-Endometrium		Corpus Uteri	White	Non-Spanish-Hispanic-Latino	Non-Hispanic White	White	Married (including common law)	Blank(s)	151	Diseases of Heart	N/A not first tumor	N/A not first tumor	Complete dates are available and there are more than 0 days of survival	Diseases of Heart	Dead	Active follow-up
903667	70-74 years	72 years	72	1922	May	1994	White	Male	Prostate	C61.9-Prostate gland		Prostate	White	Non-Spanish-Hispanic-Latino	Non-Hispanic White	White	Married (including common law)	Blank(s)	15	Diseases of Heart	N/A not first tumor	N/A not first tumor	Complete dates are available and there are more than 0 days of survival	Diseases of Heart	Dead	Active follow-up
903843	85+ years	85+ years	89	1902	January	1992	White	Female	Corpus Uteri	C54.9-Corpus uteri		Corpus Uteri	White	Non-Spanish-Hispanic-Latino	Non-Hispanic White	White	Widowed	Blank(s)	113	Diseases of Heart	N/A not first tumor	N/A not first tumor	Complete dates are available and there are more than 0 days of survival	Diseases of Heart	Dead	Active follow-up
904235	60-64 years	63 years	63	1935	May	1998	White	Male	Urinary Bladder	C67.0-Trigone of bladder		Urinary Bladder	White	Non-Spanish-Hispanic-Latino	Non-Hispanic White	White	Married (including common law)	Blank(s)	70	Diseases of Heart	N/A not first tumor	N/A not first tumor	Complete dates are available and there are more than 0 days of survival	Diseases of Heart	Dead	Active follow-up
904333	70-74 years	74 years	74	1922	October	1996	White	Female	Urinary Bladder	C67.1-Dome of bladder		Urinary Bladder	White	Non-Spanish-Hispanic-Latino	Non-Hispanic White	White	Divorced	Blank(s)	5	Diseases of Heart	N/A not first tumor	N/A not first tumor	Complete dates are available and there are more than 0 days of survival	Diseases of Heart	Dead	Active follow-up
904613	60-64 years	62 years	62	1930	August	1993	White	Female	Breast	C50.8-Overlapping lesion of breast		Female Breast	White	Non-Spanish-Hispanic-Latino	Non-Hispanic White	White	Married (including common law)	Blank(s)	136	Diseases of Heart	N/A not first tumor	N/A not first tumor	Complete dates are available and there are more than 0 days of survival	Diseases of Heart	Dead	Active follow-up
904613	60-64 years	63 years	63	1930	April	1994	White	Female	Esophagus	C15.2-Abdominal esophagus		Esophagus	White	Non-Spanish-Hispanic-Latino	Non-Hispanic White	White	Married (including common law)	Blank(s)	128	Diseases of Heart	N/A not first tumor	N/A not first tumor	Complete dates are available and there are more than 0 days of survival	Diseases of Heart	Dead	Active follow-up
904613	70-74 years	73 years	73	1930	January	2004	White	Female	Stomach	C16.0-Cardia, NOS		Stomach	White	Non-Spanish-Hispanic-Latino	Non-Hispanic White	White	Married (including common law)	Blank(s)	11	Diseases of Heart	N/A not first tumor	N/A not first tumor	Complete dates are available and there are more than 0 days of survival	Diseases of Heart	Dead	Active follow-up
907060	75-79 years	76 years	76	1924	February	2001	White	Female	Lung and Bronchus	C34.3-Lower lobe, lung		Lung and Bronchus	White	Non-Spanish-Hispanic-Latino	Non-Hispanic White	White	Divorced	Blank(s)	89	Diseases of Heart	N/A not first tumor	N/A not first tumor	Complete dates are available and there are more than 0 days of survival	Diseases of Heart	Dead	Active follow-up
907713	75-79 years	77 years	77	1916	January	1994	White	Female	Lung and Bronchus	C34.9-Lung, NOS		Lung and Bronchus	White	Non-Spanish-Hispanic-Latino	Non-Hispanic White	White	Widowed	Blank(s)	0	Diseases of Heart	N/A not first tumor	N/A not first tumor	Complete dates are available and there are more than 0 days of survival	Diseases of Heart	Dead	Active follow-up
908507	75-79 years	79 years	79	1918	July	1997	Black	Female	Breast	C50.1-Central portion of breast		Female Breast	Black	Non-Spanish-Hispanic-Latino	Non-Hispanic Black	Black	Widowed	Blank(s)	14	Diseases of Heart	N/A not first tumor	N/A not first tumor	Complete dates are available and there are more than 0 days of survival	Diseases of Heart	Dead	Active follow-up
909486	75-79 years	77 years	77	1914	February	1992	White	Female	Breast	C50.1-Central portion of breast		Female Breast	White	Non-Spanish-Hispanic-Latino	Non-Hispanic White	White	Widowed	Blank(s)	243	Diseases of Heart	N/A not first tumor	N/A not first tumor	Complete dates are available and there are more than 0 days of survival	Diseases of Heart	Dead	Active follow-up
909526	85+ years	85+ years	96	1898	May	1995	White	Male	Hepatic Flexure	C18.3-Hepatic flexure of colon		Hepatic Flexure	White	Non-Spanish-Hispanic-Latino	Non-Hispanic White	White	Married (including common law)	Blank(s)	39	Diseases of Heart	N/A not first tumor	N/A not first tumor	Complete dates are available and there are more than 0 days of survival	Diseases of Heart	Dead	Active follow-up
909526	85+ years	85+ years	99	1898	April	1998	White	Male	Lung and Bronchus	C34.9-Lung, NOS		Lung and Bronchus	White	Non-Spanish-Hispanic-Latino	Non-Hispanic White	White	Married (including common law)	Blank(s)	4	Diseases of Heart	N/A not first tumor	N/A not first tumor	Complete dates are available and there are more than 0 days of survival	Diseases of Heart	Dead	Active follow-up
909943	75-79 years	75 years	75	1919	March	1994	Black	Male	Rectum	C20.9-Rectum, NOS		Rectum	Black	Non-Spanish-Hispanic-Latino	Non-Hispanic Black	Black	Married (including common law)	Blank(s)	47	Diseases of Heart	N/A not first tumor	N/A not first tumor	Complete dates are available and there are more than 0 days of survival	Diseases of Heart	Dead	Active follow-up
909943	75-79 years	75 years	75	1919	October	1994	Black	Male	Sigmoid Colon	C18.7-Sigmoid colon		Sigmoid Colon	Black	Non-Spanish-Hispanic-Latino	Non-Hispanic Black	Black	Married (including common law)	Blank(s)	40	Diseases of Heart	N/A not first tumor	N/A not first tumor	Complete dates are available and there are more than 0 days of survival	Diseases of Heart	Dead	Active follow-up
909943	75-79 years	79 years	79	1919	February	1998	Black	Male	Lung and Bronchus	C34.9-Lung, NOS		Lung and Bronchus	Black	Non-Spanish-Hispanic-Latino	Non-Hispanic Black	Black	Married (including common law)	Blank(s)	0	Diseases of Heart	N/A not first tumor	N/A not first tumor	Incomplete dates are available and there could be zero days of follow-up	Diseases of Heart	Dead	Active follow-up
910169	75-79 years	79 years	79	1925	April	2005	White	Male	Ascending Colon	C18.2-Ascending colon		Ascending Colon	White	Non-Spanish-Hispanic-Latino	Non-Hispanic White	White	Married (including common law)	Blank(s)	112	Diseases of Heart	N/A not first tumor	N/A not first tumor	Complete dates are available and there are more than 0 days of survival	Diseases of Heart	Dead	Active follow-up
910594	70-74 years	70 years	70	1922	April	1993	White	Female	Cecum	C18.0-Cecum		Cecum	White	Non-Spanish-Hispanic-Latino	Non-Hispanic White	White	Married (including common law)	Blank(s)	228	Diseases of Heart	N/A not first tumor	N/A not first tumor	Complete dates are available and there are more than 0 days of survival	Diseases of Heart	Dead	Active follow-up
912721	80-84 years	81 years	81	1911	August	1992	White	Male	Larynx	C32.0-Glottis		Larynx	White	Non-Spanish-Hispanic-Latino	Non-Hispanic White	White	Divorced	Blank(s)	93	Diseases of Heart	N/A not first tumor	N/A not first tumor	Complete dates are available and there are more than 0 days of survival	Diseases of Heart	Dead	Active follow-up
913019	65-69 years	67 years	67	1924	March	1992	White	Female	Breast	C50.2-Upper-inner quadrant of breast		Female Breast	White	Non-Spanish-Hispanic-Latino	Non-Hispanic White	White	Widowed	Blank(s)	200	Diseases of Heart	N/A not first tumor	N/A not first tumor	Complete dates are available and there are more than 0 days of survival	Diseases of Heart	Dead	Active follow-up
913019	70-74 years	70 years	70	1924	February	1995	White	Female	Breast	C50.4-Upper-outer quadrant of breast		Female Breast	White	Non-Spanish-Hispanic-Latino	Non-Hispanic White	White	Widowed	Blank(s)	164	Diseases of Heart	N/A not first tumor	N/A not first tumor	Complete dates are available and there are more than 0 days of survival	Diseases of Heart	Dead	Active follow-up
913197	75-79 years	76 years	76	1921	Blank(s)	1997	White	Male	Rectosigmoid Junction	C19.9-Rectosigmoid junction		Rectosigmoid Junction	White	Non-Spanish-Hispanic-Latino	Non-Hispanic White	White	Married (including common law)	Blank(s)	147	Diseases of Heart	N/A not first tumor	N/A not first tumor	Incomplete dates are available and there cannot be zero days of follow-up	Diseases of Heart	Dead	Active follow-up
913476	80-84 years	80 years	80	1920	January	2001	Other (American Indian/AK Native, Asian/Pacific Islander)	Male	Sigmoid Colon	C18.7-Sigmoid colon		Sigmoid Colon	Asian or Pacific Islander	Non-Spanish-Hispanic-Latino	Non-Hispanic Asian or Pacific Islander	Japanese	Widowed	Blank(s)	106	Diseases of Heart	N/A not first tumor	N/A not first tumor	Complete dates are available and there are more than 0 days of survival	Diseases of Heart	Dead	Active follow-up
914611	70-74 years	74 years	74	1922	July	1996	White	Male	Urinary Bladder	C67.2-Lateral wall of bladder		Urinary Bladder	White	Non-Spanish-Hispanic-Latino	Non-Hispanic White	White	Married (including common law)	Blank(s)	4	Diseases of Heart	N/A not first tumor	N/A not first tumor	Complete dates are available and there are more than 0 days of survival	Diseases of Heart	Dead	Active follow-up
914770	80-84 years	84 years	84	1911	October	1995	White	Female	Breast	C50.4-Upper-outer quadrant of breast		Female Breast	White	Non-Spanish-Hispanic-Latino	Non-Hispanic White	White	Married (including common law)	Blank(s)	184	Diseases of Heart	N/A not first tumor	N/A not first tumor	Complete dates are available and there are more than 0 days of survival	Diseases of Heart	Dead	Active follow-up
915071	85+ years	85+ years	86	1918	March	2005	White	Female	Breast	C50.8-Overlapping lesion of breast		Female Breast	White	Non-Spanish-Hispanic-Latino	Non-Hispanic White	White	Widowed	Blank(s)	75	Diseases of Heart	N/A not first tumor	N/A not first tumor	Complete dates are available and there are more than 0 days of survival	Diseases of Heart	Dead	Active follow-up
915416	85+ years	85+ years	89	1911	November	2000	White	Female	Breast	C50.9-Breast, NOS		Female Breast	White	Non-Spanish-Hispanic-Latino	Non-Hispanic White	White	Single (never married)	Blank(s)	1	Diseases of Heart	N/A not first tumor	N/A not first tumor	Complete dates are available and there are more than 0 days of survival	Diseases of Heart	Dead	Active follow-up
915452	85+ years	85+ years	87	1920	June	2008	Black	Male	Small Intestine	C17.8-Overlapping lesion of small intestine		Small Intestine	Black	Non-Spanish-Hispanic-Latino	Non-Hispanic Black	Black	Widowed	Insured/No specifics	47	Diseases of Heart	N/A not first tumor	N/A not first tumor	Complete dates are available and there are more than 0 days of survival	Diseases of Heart	Dead	Active follow-up
915697	80-84 years	82 years	82	1919	September	2002	White	Female	Breast	C50.8-Overlapping lesion of breast		Female Breast	White	Non-Spanish-Hispanic-Latino	Non-Hispanic White	White	Widowed	Blank(s)	0	Diseases of Heart	N/A not first tumor	N/A not first tumor	Complete dates are available and there are more than 0 days of survival	Diseases of Heart	Dead	Active follow-up
916186	70-74 years	73 years	73	1926	March	2000	White	Male	Prostate	C61.9-Prostate gland		Prostate	White	Non-Spanish-Hispanic-Latino	Non-Hispanic White	White	Married (including common law)	Blank(s)	106	Diseases of Heart	N/A not first tumor	N/A not first tumor	Complete dates are available and there are more than 0 days of survival	Diseases of Heart	Dead	Active follow-up
916186	70-74 years	74 years	74	1926	October	2000	White	Male	Salivary Gland	C07.9-Parotid gland		Salivary Gland	White	Non-Spanish-Hispanic-Latino	Non-Hispanic White	White	Married (including common law)	Blank(s)	99	Diseases of Heart	N/A not first tumor	N/A not first tumor	Incomplete dates are available and there cannot be zero days of follow-up	Diseases of Heart	Dead	Active follow-up
916411	70-74 years	73 years	73	1921	December	1994	White	Female	Breast	C50.4-Upper-outer quadrant of breast		Female Breast	White	Non-Spanish-Hispanic-Latino	Non-Hispanic White	White	Widowed	Blank(s)	71	Diseases of Heart	N/A not first tumor	N/A not first tumor	Complete dates are available and there are more than 0 days of survival	Diseases of Heart	Dead	Active follow-up
916490	80-84 years	83 years	83	1913	June	1997	White	Male	Prostate	C61.9-Prostate gland		Prostate	White	Non-Spanish-Hispanic-Latino	Non-Hispanic White	White	Married (including common law)	Blank(s)	111	Diseases of Heart	N/A not first tumor	N/A not first tumor	Complete dates are available and there are more than 0 days of survival	Diseases of Heart	Dead	Active follow-up
916564	85+ years	85+ years	86	1911	April	1997	White	Female	Cecum	C18.0-Cecum		Cecum	White	Non-Spanish-Hispanic-Latino	Non-Hispanic White	White	Widowed	Blank(s)	97	Diseases of Heart	N/A not first tumor	N/A not first tumor	Complete dates are available and there are more than 0 days of survival	Diseases of Heart	Dead	Active follow-up
918453	70-74 years	73 years	73	1925	April	1999	White	Female	Breast	C50.4-Upper-outer quadrant of breast		Female Breast	White	Non-Spanish-Hispanic-Latino	Non-Hispanic White	White	Married (including common law)	Blank(s)	129	Diseases of Heart	N/A not first tumor	N/A not first tumor	Complete dates are available and there are more than 0 days of survival	Diseases of Heart	Dead	Active follow-up
918453	80-84 years	84 years	84	1925	January	2010	White	Female	Lung and Bronchus	C34.3-Lower lobe, lung		Lung and Bronchus	White	Non-Spanish-Hispanic-Latino	Non-Hispanic White	White	Widowed	Insured/No specifics	0	Diseases of Heart	N/A not first tumor	N/A not first tumor	Complete dates are available and there are more than 0 days of survival	Diseases of Heart	Dead	Active follow-up
919230	80-84 years	80 years	80	1912	October	1992	White	Female	Breast	C50.8-Overlapping lesion of breast		Female Breast	White	Non-Spanish-Hispanic-Latino	Non-Hispanic White	White	Married (including common law)	Blank(s)	88	Diseases of Heart	N/A not first tumor	N/A not first tumor	Complete dates are available and there are more than 0 days of survival	Diseases of Heart	Dead	Active follow-up
919887	75-79 years	75 years	75	1921	August	1996	White	Female	Breast	C50.9-Breast, NOS		Female Breast	White	Non-Spanish-Hispanic-Latino	Non-Hispanic White	White	Divorced	Blank(s)	197	Diseases of Heart	N/A not first tumor	N/A not first tumor	Complete dates are available and there are more than 0 days of survival	Diseases of Heart	Dead	Active follow-up
919887	75-79 years	76 years	76	1921	April	1998	White	Female	Breast	C50.8-Overlapping lesion of breast		Female Breast	White	Non-Spanish-Hispanic-Latino	Non-Hispanic White	White	Married (including common law)	Blank(s)	178	Diseases of Heart	N/A not first tumor	N/A not first tumor	Complete dates are available and there are more than 0 days of survival	Diseases of Heart	Dead	Active follow-up
920007	85+ years	85+ years	93	1915	May	2009	White	Male	Prostate	C61.9-Prostate gland		Prostate	White	Non-Spanish-Hispanic-Latino	Non-Hispanic White	White	Married (including common law)	Insured	20	Diseases of Heart	N/A not first tumor	N/A not first tumor	Complete dates are available and there are more than 0 days of survival	Diseases of Heart	Dead	Active follow-up
920025	65-69 years	67 years	67	1925	May	1992	White	Male	Prostate	C61.9-Prostate gland		Prostate	White	Non-Spanish-Hispanic-Latino	Non-Hispanic White	White	Married (including common law)	Blank(s)	252	Diseases of Heart	N/A not first tumor	N/A not first tumor	Complete dates are available and there are more than 0 days of survival	Diseases of Heart	Dead	Active follow-up
920025	85+ years	85+ years	87	1925	June	2012	White	Male	Urinary Bladder	C67.8-Overlapping lesion of bladder		Urinary Bladder	White	Non-Spanish-Hispanic-Latino	Non-Hispanic White	White	Married (including common law)	Insured	11	Diseases of Heart	N/A not first tumor	N/A not first tumor	Complete dates are available and there are more than 0 days of survival	Diseases of Heart	Dead	Active follow-up
921151	70-74 years	70 years	70	1922	August	1992	White	Female	NHL - Nodal	C77.5-Pelvic lymph nodes		NHL - Nodal	White	Non-Spanish-Hispanic-Latino	Non-Hispanic White	White	Single (never married)	Blank(s)	114	Diseases of Heart	N/A not first tumor	N/A not first tumor	Incomplete dates are available and there cannot be zero days of follow-up	Diseases of Heart	Dead	Active follow-up
921169	70-74 years	71 years	71	1927	January	1999	White	Male	Prostate	C61.9-Prostate gland		Prostate	White	Non-Spanish-Hispanic-Latino	Non-Hispanic White	White	Married (including common law)	Blank(s)	156	Diseases of Heart	N/A not first tumor	N/A not first tumor	Complete dates are available and there are more than 0 days of survival	Diseases of Heart	Dead	Active follow-up
921600	80-84 years	81 years	81	1910	June	1992	White	Female	Breast	C50.9-Breast, NOS		Female Breast	White	Non-Spanish-Hispanic-Latino	Non-Hispanic White	White	Married (including common law)	Blank(s)	8	Diseases of Heart	N/A not first tumor	N/A not first tumor	Complete dates are available and there are more than 0 days of survival	Diseases of Heart	Dead	Active follow-up
921837	75-79 years	78 years	78	1920	March	1998	White	Female	Breast	C50.9-Breast, NOS		Female Breast	White	Non-Spanish-Hispanic-Latino	Non-Hispanic White	White	Married (including common law)	Blank(s)	38	Diseases of Heart	N/A not first tumor	N/A not first tumor	Incomplete dates are available and there cannot be zero days of follow-up	Diseases of Heart	Dead	Active follow-up
921838	80-84 years	84 years	84	1908	September	1993	White	Male	Ascending Colon	C18.2-Ascending colon		Ascending Colon	White	Non-Spanish-Hispanic-Latino	Non-Hispanic White	White	Widowed	Blank(s)	109	Diseases of Heart	N/A not first tumor	N/A not first tumor	Complete dates are available and there are more than 0 days of survival	Diseases of Heart	Dead	Active follow-up
921923	80-84 years	81 years	81	1928	July	2010	White	Female	Ureter	C66.9-Ureter		Ureter	White	Non-Spanish-Hispanic-Latino	Non-Hispanic White	White	Widowed	Insured/No specifics	34	Diseases of Heart	N/A not first tumor	N/A not first tumor	Complete dates are available and there are more than 0 days of survival	Diseases of Heart	Dead	Active follow-up
922473	70-74 years	73 years	73	1921	January	1995	White	Female	Urinary Bladder	C67.0-Trigone of bladder		Urinary Bladder	White	Non-Spanish-Hispanic-Latino	Non-Hispanic White	White	Married (including common law)	Blank(s)	207	Diseases of Heart	N/A not first tumor	N/A not first tumor	Complete dates are available and there are more than 0 days of survival	Diseases of Heart	Dead	Active follow-up
922505	75-79 years	75 years	75	1919	July	1994	White	Male	Miscellaneous	C80.9-Unknown primary site		Miscellaneous	White	Non-Spanish-Hispanic-Latino	Non-Hispanic White	White	Married (including common law)	Blank(s)	119	Diseases of Heart	N/A not first tumor	N/A not first tumor	Complete dates are available and there are more than 0 days of survival	Diseases of Heart	Dead	Active follow-up
922729	45-49 years	46 years	46	1950	March	1996	White	Male	Melanoma of the Skin	C44.6-Skin of upper limb and shoulder		Melanoma of the Skin	White	Non-Spanish-Hispanic-Latino	Non-Hispanic White	White	Unknown	Blank(s)	224	Diseases of Heart	N/A not first tumor	N/A not first tumor	Complete dates are available and there are more than 0 days of survival	Diseases of Heart	Dead	Active follow-up
923004	85+ years	85+ years	87	1905	December	1992	White	Male	Prostate	C61.9-Prostate gland		Prostate	White	Non-Spanish-Hispanic-Latino	Non-Hispanic White	White	Married (including common law)	Blank(s)	21	Diseases of Heart	N/A not first tumor	N/A not first tumor	Complete dates are available and there are more than 0 days of survival	Diseases of Heart	Dead	Active follow-up
923506	70-74 years	71 years	71	1926	March	1998	White	Female	Breast	C50.4-Upper-outer quadrant of breast		Female Breast	White	Non-Spanish-Hispanic-Latino	Non-Hispanic White	White	Married (including common law)	Blank(s)	23	Diseases of Heart	N/A not first tumor	N/A not first tumor	Complete dates are available and there are more than 0 days of survival	Diseases of Heart	Dead	Active follow-up
923807	70-74 years	73 years	73	1922	July	1995	White	Female	Breast	C50.4-Upper-outer quadrant of breast		Female Breast	White	Non-Spanish-Hispanic-Latino	Non-Hispanic White	White	Widowed	Blank(s)	91	Diseases of Heart	N/A not first tumor	N/A not first tumor	Complete dates are available and there are more than 0 days of survival	Diseases of Heart	Dead	Active follow-up
924380	80-84 years	84 years	84	1913	June	1997	White	Female	Kidney and Renal Pelvis	C64.9-Kidney, NOS		Kidney	White	Non-Spanish-Hispanic-Latino	Non-Hispanic White	White	Married (including common law)	Blank(s)	4	Diseases of Heart	N/A not first tumor	N/A not first tumor	Complete dates are available and there are more than 0 days of survival	Diseases of Heart	Dead	Active follow-up
924708	75-79 years	78 years	78	1929	June	2008	Black	Male	Urinary Bladder	C67.0-Trigone of bladder		Urinary Bladder	Black	Non-Spanish-Hispanic-Latino	Non-Hispanic Black	Black	Married (including common law)	Insured	36	Diseases of Heart	N/A not first tumor	N/A not first tumor	Complete dates are available and there are more than 0 days of survival	Diseases of Heart	Dead	Active follow-up
924876	70-74 years	71 years	71	1926	October	1997	White	Male	Melanoma of the Skin	C44.5-Skin of trunk		Melanoma of the Skin	White	Non-Spanish-Hispanic-Latino	Non-Hispanic White	White	Widowed	Blank(s)	31	Diseases of Heart	N/A not first tumor	N/A not first tumor	Complete dates are available and there are more than 0 days of survival	Diseases of Heart	Dead	Active follow-up
925054	70-74 years	72 years	72	1923	January	1996	White	Female	Ovary	C56.9-Ovary		Ovary	White	Non-Spanish-Hispanic-Latino	Non-Hispanic White	White	Married (including common law)	Blank(s)	5	Diseases of Heart	N/A not first tumor	N/A not first tumor	Complete dates are available and there are more than 0 days of survival	Diseases of Heart	Dead	Active follow-up
925054	70-74 years	72 years	72	1923	March	1996	White	Female	Lung and Bronchus	C34.3-Lower lobe, lung		Lung and Bronchus	White	Non-Spanish-Hispanic-Latino	Non-Hispanic White	White	Married (including common law)	Blank(s)	3	Diseases of Heart	N/A not first tumor	N/A not first tumor	Complete dates are available and there are more than 0 days of survival	Diseases of Heart	Dead	Active follow-up
925054	70-74 years	72 years	72	1923	March	1996	White	Female	Liver	C22.0-Liver		Liver	White	Non-Spanish-Hispanic-Latino	Non-Hispanic White	White	Married (including common law)	Blank(s)	3	Diseases of Heart	N/A not first tumor	N/A not first tumor	Complete dates are available and there are more than 0 days of survival	Diseases of Heart	Dead	Active follow-up
925077	75-79 years	77 years	77	1918	July	1996	White	Female	Lung and Bronchus	C34.1-Upper lobe, lung		Lung and Bronchus	White	Non-Spanish-Hispanic-Latino	Non-Hispanic White	White	Divorced	Blank(s)	20	Diseases of Heart	N/A not first tumor	N/A not first tumor	Complete dates are available and there are more than 0 days of survival	Diseases of Heart	Dead	Active follow-up
925217	85+ years	85+ years	88	1907	August	1996	White	Female	Cecum	C18.0-Cecum		Cecum	White	Non-Spanish-Hispanic-Latino	Non-Hispanic White	White	Single (never married)	Blank(s)	90	Diseases of Heart	N/A not first tumor	N/A not first tumor	Complete dates are available and there are more than 0 days of survival	Diseases of Heart	Dead	Active follow-up
925292	85+ years	85+ years	96	1907	February	2004	White	Female	Stomach	C16.0-Cardia, NOS		Stomach	White	Non-Spanish-Hispanic-Latino	Non-Hispanic White	White	Widowed	Blank(s)	17	Diseases of Heart	N/A not first tumor	N/A not first tumor	Complete dates are available and there are more than 0 days of survival	Diseases of Heart	Dead	Active follow-up
925586	75-79 years	76 years	76	1930	October	2006	Black	Male	Lung and Bronchus	C34.1-Upper lobe, lung		Lung and Bronchus	Black	Non-Spanish-Hispanic-Latino	Non-Hispanic Black	Black	Single (never married)	Blank(s)	12	Diseases of Heart	N/A not first tumor	N/A not first tumor	Complete dates are available and there are more than 0 days of survival	Diseases of Heart	Dead	Active follow-up
926111	75-79 years	76 years	76	1919	December	1995	White	Female	Breast	C50.5-Lower-outer quadrant of breast		Female Breast	White	Non-Spanish-Hispanic-Latino	Non-Hispanic White	White	Married (including common law)	Blank(s)	106	Diseases of Heart	N/A not first tumor	N/A not first tumor	Complete dates are available and there are more than 0 days of survival	Diseases of Heart	Dead	Active follow-up
926883	70-74 years	74 years	74	1921	July	1995	White	Male	Testis	C62.1-Descended testis		Testis	White	Non-Spanish-Hispanic-Latino	Non-Hispanic White	White	Married (including common law)	Blank(s)	0	Diseases of Heart	N/A not first tumor	N/A not first tumor	Complete dates are available and there are 0 days of survival	Diseases of Heart	Dead	Active follow-up
927004	80-84 years	81 years	81	1914	September	1995	White	Female	Hepatic Flexure	C18.3-Hepatic flexure of colon		Hepatic Flexure	White	Non-Spanish-Hispanic-Latino	Non-Hispanic White	White	Widowed	Blank(s)	76	Diseases of Heart	N/A not first tumor	N/A not first tumor	Complete dates are available and there are more than 0 days of survival	Diseases of Heart	Dead	Active follow-up
927298	80-84 years	84 years	84	1909	December	1993	White	Female	Breast	C50.8-Overlapping lesion of breast		Female Breast	White	Non-Spanish-Hispanic-Latino	Non-Hispanic White	White	Widowed	Blank(s)	105	Diseases of Heart	N/A not first tumor	N/A not first tumor	Complete dates are available and there are more than 0 days of survival	Diseases of Heart	Dead	Active follow-up
928183	85+ years	85+ years	93	1921	March	2015	White	Male	Other Digestive Organs	C26.9-Gastrointestinal tract, NOS		Other Digestive Organs	White	Spanish-Hispanic-Latino	Hispanic (All Races)	White	Widowed	Insured/No specifics	7	Diseases of Heart	N/A not first tumor	N/A not first tumor	Complete dates are available and there are more than 0 days of survival	Diseases of Heart	Dead	Active follow-up
928340	80-84 years	84 years	84	1914	March	1998	White	Male	Sigmoid Colon	C18.7-Sigmoid colon		Sigmoid Colon	White	Non-Spanish-Hispanic-Latino	Non-Hispanic White	White	Married (including common law)	Blank(s)	1	Diseases of Heart	N/A not first tumor	N/A not first tumor	Complete dates are available and there are more than 0 days of survival	Diseases of Heart	Dead	Active follow-up
928764	75-79 years	76 years	76	1921	January	1997	White	Male	Prostate	C61.9-Prostate gland		Prostate	White	Non-Spanish-Hispanic-Latino	Non-Hispanic White	White	Married (including common law)	Blank(s)	113	Diseases of Heart	N/A not first tumor	N/A not first tumor	Incomplete dates are available and there cannot be zero days of follow-up	Diseases of Heart	Dead	Active follow-up
928820	80-84 years	80 years	80	1916	September	1997	Black	Female	Miscellaneous	C80.9-Unknown primary site		Miscellaneous	Black	Non-Spanish-Hispanic-Latino	Non-Hispanic Black	Black	Widowed	Blank(s)	3	Diseases of Heart	N/A not first tumor	N/A not first tumor	Complete dates are available and there are more than 0 days of survival	Diseases of Heart	Dead	Active follow-up
928906	60-64 years	61 years	61	1936	December	1997	White	Female	Tonsil	C09.9-Tonsil, NOS		Tonsil	White	Non-Spanish-Hispanic-Latino	Non-Hispanic White	White	Married (including common law)	Blank(s)	97	Diseases of Heart	N/A not first tumor	N/A not first tumor	Complete dates are available and there are more than 0 days of survival	Diseases of Heart	Dead	Active follow-up
929733	85+ years	85+ years	92	1906	December	1998	White	Female	NHL - Nodal	C77.2-Intra-abdominal lymph nodes		NHL - Nodal	White	Spanish-Hispanic-Latino	Hispanic (All Races)	White	Widowed	Blank(s)	5	Diseases of Heart	N/A not first tumor	N/A not first tumor	Complete dates are available and there are more than 0 days of survival	Diseases of Heart	Dead	Active follow-up
930132	75-79 years	75 years	75	1918	January	1994	White	Male	Cecum	C18.0-Cecum		Cecum	White	Non-Spanish-Hispanic-Latino	Non-Hispanic White	White	Married (including common law)	Blank(s)	0	Diseases of Heart	N/A not first tumor	N/A not first tumor	Complete dates are available and there are more than 0 days of survival	Diseases of Heart	Dead	Active follow-up
930177	75-79 years	79 years	79	1914	August	1993	White	Male	Lip	C00.1-External lower lip		Lip	White	Non-Spanish-Hispanic-Latino	Non-Hispanic White	White	Married (including common law)	Blank(s)	143	Diseases of Heart	N/A not first tumor	N/A not first tumor	Complete dates are available and there are more than 0 days of survival	Diseases of Heart	Dead	Active follow-up
930274	65-69 years	68 years	68	1925	April	1993	White	Male	Lung and Bronchus	C34.3-Lower lobe, lung		Lung and Bronchus	White	Non-Spanish-Hispanic-Latino	Non-Hispanic White	White	Widowed	Blank(s)	8	Diseases of Heart	N/A not first tumor	N/A not first tumor	Complete dates are available and there are more than 0 days of survival	Diseases of Heart	Dead	Active follow-up
930435	70-74 years	73 years	73	1925	August	1998	White	Female	Breast	C50.1-Central portion of breast		Female Breast	White	Non-Spanish-Hispanic-Latino	Non-Hispanic White	White	Married (including common law)	Blank(s)	130	Diseases of Heart	N/A not first tumor	N/A not first tumor	Complete dates are available and there are more than 0 days of survival	Diseases of Heart	Dead	Active follow-up
930590	70-74 years	70 years	70	1924	September	1994	White	Female	Melanoma of the Skin	C44.7-Skin of lower limb and hip		Melanoma of the Skin	White	Non-Spanish-Hispanic-Latino	Non-Hispanic White	White	Unknown	Blank(s)	100	Diseases of Heart	N/A not first tumor	N/A not first tumor	Complete dates are available and there are more than 0 days of survival	Diseases of Heart	Dead	Active follow-up
930981	85+ years	85+ years	87	1920	April	2007	White	Female	Kidney and Renal Pelvis	C64.9-Kidney, NOS		Kidney	White	Non-Spanish-Hispanic-Latino	Non-Hispanic White	White	Widowed	Insured	36	Diseases of Heart	N/A not first tumor	N/A not first tumor	Complete dates are available and there are more than 0 days of survival	Diseases of Heart	Dead	Active follow-up
931303	85+ years	85+ years	87	1904	June	1992	White	Male	Miscellaneous	C80.9-Unknown primary site		Miscellaneous	White	Non-Spanish-Hispanic-Latino	Non-Hispanic White	White	Married (including common law)	Blank(s)	55	Diseases of Heart	N/A not first tumor	N/A not first tumor	Complete dates are available and there are more than 0 days of survival	Diseases of Heart	Dead	Active follow-up
932495	70-74 years	72 years	72	1921	February	1993	White	Female	Breast	C50.4-Upper-outer quadrant of breast		Female Breast	White	Non-Spanish-Hispanic-Latino	Non-Hispanic White	White	Married (including common law)	Blank(s)	209	Diseases of Heart	N/A not first tumor	N/A not first tumor	Complete dates are available and there are more than 0 days of survival	Diseases of Heart	Dead	Active follow-up
932621	85+ years	85+ years	88	1906	July	1995	White	Male	Prostate	C61.9-Prostate gland		Prostate	White	Non-Spanish-Hispanic-Latino	Non-Hispanic White	White	Single (never married)	Blank(s)	91	Diseases of Heart	N/A not first tumor	N/A not first tumor	Complete dates are available and there are more than 0 days of survival	Diseases of Heart	Dead	Active follow-up
932783	75-79 years	76 years	76	1916	September	1992	White	Female	Hepatic Flexure	C18.3-Hepatic flexure of colon		Hepatic Flexure	White	Non-Spanish-Hispanic-Latino	Non-Hispanic White	White	Widowed	Blank(s)	28	Diseases of Heart	N/A not first tumor	N/A not first tumor	Complete dates are available and there are more than 0 days of survival	Diseases of Heart	Dead	Active follow-up
933671	85+ years	85+ years	85	1916	April	2002	White	Male	Urinary Bladder	C67.9-Bladder, NOS		Urinary Bladder	White	Non-Spanish-Hispanic-Latino	Non-Hispanic White	White	Unknown	Blank(s)	6	Diseases of Heart	N/A not first tumor	N/A not first tumor	Complete dates are available and there are more than 0 days of survival	Diseases of Heart	Dead	Active follow-up
933942	80-84 years	82 years	82	1912	March	1995	White	Female	Sigmoid Colon	C18.7-Sigmoid colon		Sigmoid Colon	White	Non-Spanish-Hispanic-Latino	Non-Hispanic White	White	Widowed	Blank(s)	104	Diseases of Heart	N/A not first tumor	N/A not first tumor	Complete dates are available and there are more than 0 days of survival	Diseases of Heart	Dead	Active follow-up
934050	80-84 years	81 years	81	1918	April	2000	White	Female	Lung and Bronchus	C34.3-Lower lobe, lung		Lung and Bronchus	White	Non-Spanish-Hispanic-Latino	Non-Hispanic White	White	Married (including common law)	Blank(s)	110	Diseases of Heart	N/A not first tumor	N/A not first tumor	Complete dates are available and there are more than 0 days of survival	Diseases of Heart	Dead	Active follow-up
934634	75-79 years	79 years	79	1918	January	1998	White	Male	Cecum	C18.0-Cecum		Cecum	White	Non-Spanish-Hispanic-Latino	Non-Hispanic White	White	Divorced	Blank(s)	37	Diseases of Heart	N/A not first tumor	N/A not first tumor	Complete dates are available and there are more than 0 days of survival	Diseases of Heart	Dead	Active follow-up
935374	85+ years	85+ years	85	1911	October	1997	White	Male	Larynx	C32.0-Glottis		Larynx	White	Non-Spanish-Hispanic-Latino	Non-Hispanic White	White	Married (including common law)	Blank(s)	33	Diseases of Heart	N/A not first tumor	N/A not first tumor	Complete dates are available and there are more than 0 days of survival	Diseases of Heart	Dead	Active follow-up
935581	75-79 years	75 years	75	1920	September	1995	White	Female	Myeloma	C42.1-Bone marrow		Myeloma	White	Non-Spanish-Hispanic-Latino	Non-Hispanic White	White	Married (including common law)	Blank(s)	24	Diseases of Heart	N/A not first tumor	N/A not first tumor	Complete dates are available and there are more than 0 days of survival	Diseases of Heart	Dead	Active follow-up
936828	75-79 years	79 years	79	1918	July	1997	White	Male	Sigmoid Colon	C18.7-Sigmoid colon		Sigmoid Colon	White	Non-Spanish-Hispanic-Latino	Non-Hispanic White	White	Married (including common law)	Blank(s)	141	Diseases of Heart	N/A not first tumor	N/A not first tumor	Complete dates are available and there are more than 0 days of survival	Diseases of Heart	Dead	Active follow-up
936828	85+ years	85+ years	89	1918	November	2007	White	Male	Prostate	C61.9-Prostate gland		Prostate	White	Non-Spanish-Hispanic-Latino	Non-Hispanic White	White	Married (including common law)	Insured	17	Diseases of Heart	N/A not first tumor	N/A not first tumor	Complete dates are available and there are more than 0 days of survival	Diseases of Heart	Dead	Active follow-up
937070	75-79 years	76 years	76	1921	April	1997	Black	Male	Prostate	C61.9-Prostate gland		Prostate	Black	Non-Spanish-Hispanic-Latino	Non-Hispanic Black	Black	Unknown	Blank(s)	79	Diseases of Heart	N/A not first tumor	N/A not first tumor	Complete dates are available and there are more than 0 days of survival	Diseases of Heart	Dead	Active follow-up
937192	75-79 years	79 years	79	1915	January	1995	White	Female	Ascending Colon	C18.2-Ascending colon		Ascending Colon	White	Non-Spanish-Hispanic-Latino	Non-Hispanic White	White	Widowed	Blank(s)	1	Diseases of Heart	N/A not first tumor	N/A not first tumor	Complete dates are available and there are more than 0 days of survival	Diseases of Heart	Dead	Active follow-up
938159	80-84 years	83 years	83	1910	August	1994	White	Female	Breast	C50.8-Overlapping lesion of breast		Female Breast	White	Non-Spanish-Hispanic-Latino	Non-Hispanic White	White	Married (including common law)	Blank(s)	87	Diseases of Heart	N/A not first tumor	N/A not first tumor	Complete dates are available and there are more than 0 days of survival	Diseases of Heart	Dead	Active follow-up
938287	65-69 years	68 years	68	1925	September	1994	White	Male	Prostate	C61.9-Prostate gland		Prostate	White	Non-Spanish-Hispanic-Latino	Non-Hispanic White	White	Unknown	Blank(s)	146	Diseases of Heart	N/A not first tumor	N/A not first tumor	Complete dates are available and there are more than 0 days of survival	Diseases of Heart	Dead	Active follow-up
938800	70-74 years	74 years	74	1918	July	1993	White	Female	Breast	C50.9-Breast, NOS		Female Breast	White	Non-Spanish-Hispanic-Latino	Non-Hispanic White	White	Widowed	Blank(s)	48	Diseases of Heart	N/A not first tumor	N/A not first tumor	Complete dates are available and there are more than 0 days of survival	Diseases of Heart	Dead	Active follow-up
939018	45-49 years	46 years	46	1946	July	1992	White	Female	Breast	C50.3-Lower-inner quadrant of breast		Female Breast	White	Non-Spanish-Hispanic-Latino	Non-Hispanic White	White	Widowed	Blank(s)	211	Diseases of Heart	N/A not first tumor	N/A not first tumor	Complete dates are available and there are more than 0 days of survival	Diseases of Heart	Dead	Active follow-up
939018	45-49 years	46 years	46	1946	July	1992	White	Female	Breast	C50.9-Breast, NOS		Female Breast	White	Non-Spanish-Hispanic-Latino	Non-Hispanic White	White	Married (including common law)	Blank(s)	211	Diseases of Heart	N/A not first tumor	N/A not first tumor	Complete dates are available and there are more than 0 days of survival	Diseases of Heart	Dead	Active follow-up
939309	80-84 years	84 years	84	1914	May	1999	White	Male	Urinary Bladder	C67.9-Bladder, NOS		Urinary Bladder	White	Non-Spanish-Hispanic-Latino	Non-Hispanic White	White	Married (including common law)	Blank(s)	63	Diseases of Heart	N/A not first tumor	N/A not first tumor	Complete dates are available and there are more than 0 days of survival	Diseases of Heart	Dead	Active follow-up
939564	60-64 years	61 years	61	1936	November	1997	White	Female	Kidney and Renal Pelvis	C64.9-Kidney, NOS		Kidney	White	Non-Spanish-Hispanic-Latino	Non-Hispanic White	White	Married (including common law)	Blank(s)	141	Diseases of Heart	N/A not first tumor	N/A not first tumor	Complete dates are available and there are more than 0 days of survival	Diseases of Heart	Dead	Active follow-up
939865	70-74 years	74 years	74	1920	December	1994	White	Female	Breast	C50.9-Breast, NOS		Female Breast	White	Non-Spanish-Hispanic-Latino	Non-Hispanic White	White	Widowed	Blank(s)	74	Diseases of Heart	N/A not first tumor	N/A not first tumor	Incomplete dates are available and there cannot be zero days of follow-up	Diseases of Heart	Dead	Active follow-up
939901	75-79 years	78 years	78	1923	March	2002	White	Male	Urinary Bladder	C67.9-Bladder, NOS		Urinary Bladder	White	Non-Spanish-Hispanic-Latino	Non-Hispanic White	White	Married (including common law)	Blank(s)	60	Diseases of Heart	N/A not first tumor	N/A not first tumor	Complete dates are available and there are more than 0 days of survival	Diseases of Heart	Dead	Active follow-up
939901	80-84 years	83 years	83	1923	March	2007	White	Male	Kidney and Renal Pelvis	C65.9-Renal pelvis		Renal Pelvis	White	Non-Spanish-Hispanic-Latino	Non-Hispanic White	White	Married (including common law)	Insured/No specifics	0	Diseases of Heart	N/A not first tumor	N/A not first tumor	Complete dates are available and there are more than 0 days of survival	Diseases of Heart	Dead	Active follow-up
940240	65-69 years	65 years	65	1929	July	1994	White	Male	Prostate	C61.9-Prostate gland		Prostate	White	Non-Spanish-Hispanic-Latino	Non-Hispanic White	White	Single (never married)	Blank(s)	168	Diseases of Heart	N/A not first tumor	N/A not first tumor	Complete dates are available and there are more than 0 days of survival	Diseases of Heart	Dead	Active follow-up
940273	80-84 years	84 years	84	1919	July	2003	White	Male	Transverse Colon	C18.4-Transverse colon		Transverse Colon	White	Non-Spanish-Hispanic-Latino	Non-Hispanic White	White	Married (including common law)	Blank(s)	43	Diseases of Heart	N/A not first tumor	N/A not first tumor	Complete dates are available and there are more than 0 days of survival	Diseases of Heart	Dead	Active follow-up
940336	75-79 years	75 years	75	1920	March	1995	White	Male	Tongue	C01.9-Base of tongue, NOS		Tongue	White	Non-Spanish-Hispanic-Latino	Non-Hispanic White	White	Married (including common law)	Blank(s)	3	Diseases of Heart	N/A not first tumor	N/A not first tumor	Complete dates are available and there are more than 0 days of survival	Diseases of Heart	Dead	Active follow-up
940783	55-59 years	57 years	57	1944	October	2001	White	Male	Melanoma of the Skin	C44.5-Skin of trunk		Melanoma of the Skin	White	Non-Spanish-Hispanic-Latino	Non-Hispanic White	White	Married (including common law)	Blank(s)	31	Diseases of Heart	N/A not first tumor	N/A not first tumor	Complete dates are available and there are more than 0 days of survival	Diseases of Heart	Dead	Active follow-up
941030	85+ years	85+ years	98	1913	July	2011	White	Female	Breast	C50.2-Upper-inner quadrant of breast		Female Breast	White	Non-Spanish-Hispanic-Latino	Non-Hispanic White	White	Widowed	Insured	20	Diseases of Heart	N/A not first tumor	N/A not first tumor	Complete dates are available and there are more than 0 days of survival	Diseases of Heart	Dead	Active follow-up
941033	70-74 years	72 years	72	1931	May	2004	White	Male	Anus, Anal Canal and Anorectum	C21.0-Anus, NOS		Anus, Anal Canal and Anorectum	White	Non-Spanish-Hispanic-Latino	Non-Hispanic White	White	Single (never married)	Blank(s)	15	Diseases of Heart	N/A not first tumor	N/A not first tumor	Complete dates are available and there are more than 0 days of survival	Diseases of Heart	Dead	Active follow-up
941173	85+ years	85+ years	85	1915	September	2000	White	Male	Rectum	C20.9-Rectum, NOS		Rectum	White	Non-Spanish-Hispanic-Latino	Non-Hispanic White	White	Married (including common law)	Blank(s)	16	Diseases of Heart	N/A not first tumor	N/A not first tumor	Complete dates are available and there are more than 0 days of survival	Diseases of Heart	Dead	Active follow-up
941372	75-79 years	78 years	78	1918	May	1997	White	Female	Corpus Uteri	C54.1-Endometrium		Corpus Uteri	White	Spanish-Hispanic-Latino	Hispanic (All Races)	White	Widowed	Blank(s)	71	Diseases of Heart	N/A not first tumor	N/A not first tumor	Complete dates are available and there are more than 0 days of survival	Diseases of Heart	Dead	Active follow-up
941431	85+ years	85+ years	86	1913	June	2000	White	Female	Breast	C50.8-Overlapping lesion of breast		Female Breast	White	Non-Spanish-Hispanic-Latino	Non-Hispanic White	White	Widowed	Blank(s)	48	Diseases of Heart	N/A not first tumor	N/A not first tumor	Complete dates are available and there are more than 0 days of survival	Diseases of Heart	Dead	Active follow-up
941717	80-84 years	83 years	83	1927	October	2010	White	Male	NHL - Nodal	C77.8-Lymph nodes of multiple regions		NHL - Nodal	White	Non-Spanish-Hispanic-Latino	Non-Hispanic White	White	Married (including common law)	Insured	14	Diseases of Heart	N/A not first tumor	N/A not first tumor	Complete dates are available and there are more than 0 days of survival	Diseases of Heart	Dead	Active follow-up
942577	85+ years	85+ years	90	1904	July	1994	White	Male	Urinary Bladder	C67.2-Lateral wall of bladder		Urinary Bladder	White	Non-Spanish-Hispanic-Latino	Non-Hispanic White	White	Married (including common law)	Blank(s)	41	Diseases of Heart	N/A not first tumor	N/A not first tumor	Complete dates are available and there are more than 0 days of survival	Diseases of Heart	Dead	Active follow-up
942672	80-84 years	82 years	82	1914	January	1997	White	Female	Lung and Bronchus	C34.1-Upper lobe, lung		Lung and Bronchus	White	Non-Spanish-Hispanic-Latino	Non-Hispanic White	White	Widowed	Blank(s)	11	Diseases of Heart	N/A not first tumor	N/A not first tumor	Complete dates are available and there are more than 0 days of survival	Diseases of Heart	Dead	Active follow-up
942741	80-84 years	84 years	84	1924	September	2008	White	Female	Breast	C50.9-Breast, NOS		Female Breast	White	Non-Spanish-Hispanic-Latino	Non-Hispanic White	White	Divorced	Any Medicaid	25	Diseases of Heart	N/A not first tumor	N/A not first tumor	Complete dates are available and there are more than 0 days of survival	Diseases of Heart	Dead	Active follow-up
943079	80-84 years	80 years	80	1926	December	2006	White	Male	Urinary Bladder	C67.2-Lateral wall of bladder		Urinary Bladder	White	Non-Spanish-Hispanic-Latino	Non-Hispanic White	White	Widowed	Blank(s)	62	Diseases of Heart	N/A not first tumor	N/A not first tumor	Complete dates are available and there are more than 0 days of survival	Diseases of Heart	Dead	Active follow-up
943325	65-69 years	68 years	68	1923	January	1992	White	Male	Prostate	C61.9-Prostate gland		Prostate	White	Non-Spanish-Hispanic-Latino	Non-Hispanic White	White	Married (including common law)	Blank(s)	220	Diseases of Heart	N/A not first tumor	N/A not first tumor	Complete dates are available and there are more than 0 days of survival	Diseases of Heart	Dead	Active follow-up
944198	80-84 years	83 years	83	1920	May	2004	White	Male	Prostate	C61.9-Prostate gland		Prostate	White	Non-Spanish-Hispanic-Latino	Non-Hispanic White	White	Married (including common law)	Blank(s)	6	Diseases of Heart	N/A not first tumor	N/A not first tumor	Complete dates are available and there are more than 0 days of survival	Diseases of Heart	Dead	Active follow-up
944319	85+ years	85+ years	89	1903	May	1993	White	Male	Kaposi Sarcoma	C44.7-Skin of lower limb and hip		Kaposi Sarcoma	White	Non-Spanish-Hispanic-Latino	Non-Hispanic White	White	Married (including common law)	Blank(s)	2	Diseases of Heart	N/A not first tumor	N/A not first tumor	Complete dates are available and there are more than 0 days of survival	Diseases of Heart	Dead	Active follow-up
944408	80-84 years	80 years	80	1916	May	1997	Other (American Indian/AK Native, Asian/Pacific Islander)	Male	Sigmoid Colon	C18.7-Sigmoid colon		Sigmoid Colon	Asian or Pacific Islander	Non-Spanish-Hispanic-Latino	Non-Hispanic Asian or Pacific Islander	Filipino	Married (including common law)	Blank(s)	52	Diseases of Heart	N/A not first tumor	N/A not first tumor	Complete dates are available and there are more than 0 days of survival	Diseases of Heart	Dead	Active follow-up
944846	75-79 years	76 years	76	1917	November	1993	White	Male	Urinary Bladder	C67.4-Posterior wall of bladder		Urinary Bladder	White	Non-Spanish-Hispanic-Latino	Non-Hispanic White	White	Married (including common law)	Blank(s)	130	Diseases of Heart	N/A not first tumor	N/A not first tumor	Complete dates are available and there are more than 0 days of survival	Diseases of Heart	Dead	Active follow-up
944884	85+ years	85+ years	90	1923	June	2014	White	Female	NHL - Extranodal	C44.9-Skin, NOS		NHL - Extranodal	White	Non-Spanish-Hispanic-Latino	Non-Hispanic White	White	Single (never married)	Insured	6	Diseases of Heart	N/A not first tumor	N/A not first tumor	Complete dates are available and there are more than 0 days of survival	Diseases of Heart	Dead	Active follow-up
945796	80-84 years	81 years	81	1914	January	1996	White	Male	Prostate	C61.9-Prostate gland		Prostate	White	Non-Spanish-Hispanic-Latino	Non-Hispanic White	White	Married (including common law)	Blank(s)	201	Diseases of Heart	N/A not first tumor	N/A not first tumor	Complete dates are available and there are more than 0 days of survival	Diseases of Heart	Dead	Active follow-up
945796	85+ years	85+ years	96	1914	September	2011	White	Male	Rectum	C20.9-Rectum, NOS		Rectum	White	Non-Spanish-Hispanic-Latino	Non-Hispanic White	White	Married (including common law)	Insured	13	Diseases of Heart	N/A not first tumor	N/A not first tumor	Complete dates are available and there are more than 0 days of survival	Diseases of Heart	Dead	Active follow-up
946732	75-79 years	78 years	78	1919	July	1998	White	Female	Urinary Bladder	C67.9-Bladder, NOS		Urinary Bladder	White	Non-Spanish-Hispanic-Latino	Non-Hispanic White	White	Single (never married)	Blank(s)	0	Diseases of Heart	N/A not first tumor	N/A not first tumor	Complete dates are available and there are more than 0 days of survival	Diseases of Heart	Dead	Active follow-up
946823	85+ years	85+ years	92	1911	September	2003	White	Female	Breast	C50.8-Overlapping lesion of breast		Female Breast	White	Non-Spanish-Hispanic-Latino	Non-Hispanic White	White	Widowed	Blank(s)	73	Diseases of Heart	N/A not first tumor	N/A not first tumor	Complete dates are available and there are more than 0 days of survival	Diseases of Heart	Dead	Active follow-up
946881	85+ years	85+ years	90	1912	December	2002	White	Female	Breast	C50.2-Upper-inner quadrant of breast		Female Breast	White	Non-Spanish-Hispanic-Latino	Non-Hispanic White	White	Widowed	Blank(s)	103	Diseases of Heart	N/A not first tumor	N/A not first tumor	Complete dates are available and there are more than 0 days of survival	Diseases of Heart	Dead	Active follow-up
946967	70-74 years	70 years	70	1929	December	1999	White	Female	Hypopharynx	C13.8-Overlapping lesion of hypopharynx		Hypopharynx	White	Non-Spanish-Hispanic-Latino	Non-Hispanic White	White	Single (never married)	Blank(s)	48	Diseases of Heart	N/A not first tumor	N/A not first tumor	Complete dates are available and there are more than 0 days of survival	Diseases of Heart	Dead	Active follow-up
946972	70-74 years	71 years	71	1926	May	1997	White	Male	Prostate	C61.9-Prostate gland		Prostate	White	Non-Spanish-Hispanic-Latino	Non-Hispanic White	White	Married (including common law)	Blank(s)	83	Diseases of Heart	N/A not first tumor	N/A not first tumor	Complete dates are available and there are more than 0 days of survival	Diseases of Heart	Dead	Active follow-up
947111	70-74 years	74 years	74	1917	February	1992	White	Female	Breast	C50.6-Axillary tail of breast		Female Breast	White	Non-Spanish-Hispanic-Latino	Non-Hispanic White	White	Married (including common law)	Blank(s)	126	Diseases of Heart	N/A not first tumor	N/A not first tumor	Complete dates are available and there are more than 0 days of survival	Diseases of Heart	Dead	Active follow-up
947438	75-79 years	75 years	75	1923	December	1998	White	Male	Stomach	C16.3-Gastric antrum		Stomach	White	Non-Spanish-Hispanic-Latino	Non-Hispanic White	White	Married (including common law)	Blank(s)	38	Diseases of Heart	N/A not first tumor	N/A not first tumor	Complete dates are available and there are more than 0 days of survival	Diseases of Heart	Dead	Active follow-up
947536	75-79 years	75 years	75	1917	November	1992	White	Female	Breast	C50.4-Upper-outer quadrant of breast		Female Breast	White	Non-Spanish-Hispanic-Latino	Non-Hispanic White	White	Widowed	Blank(s)	140	Diseases of Heart	N/A not first tumor	N/A not first tumor	Complete dates are available and there are more than 0 days of survival	Diseases of Heart	Dead	Active follow-up
947569	80-84 years	82 years	82	1914	July	1997	White	Male	Kidney and Renal Pelvis	C64.9-Kidney, NOS		Kidney	White	Non-Spanish-Hispanic-Latino	Non-Hispanic White	White	Widowed	Blank(s)	64	Diseases of Heart	N/A not first tumor	N/A not first tumor	Complete dates are available and there are more than 0 days of survival	Diseases of Heart	Dead	Active follow-up
947765	65-69 years	69 years	69	1926	July	1995	Other (American Indian/AK Native, Asian/Pacific Islander)	Female	Breast	C50.8-Overlapping lesion of breast		Female Breast	Asian or Pacific Islander	Non-Spanish-Hispanic-Latino	Non-Hispanic Asian or Pacific Islander	Chinese	Married (including common law)	Blank(s)	169	Diseases of Heart	N/A not first tumor	N/A not first tumor	Complete dates are available and there are more than 0 days of survival	Diseases of Heart	Dead	Active follow-up
947886	65-69 years	69 years	69	1924	April	1994	White	Female	Miscellaneous	C80.9-Unknown primary site		Miscellaneous	White	Non-Spanish-Hispanic-Latino	Non-Hispanic White	White	Married (including common law)	Blank(s)	0	Diseases of Heart	N/A not first tumor	N/A not first tumor	Complete dates are available and there are more than 0 days of survival	Diseases of Heart	Dead	Active follow-up
948299	70-74 years	74 years	74	1921	March	1996	White	Male	Lung and Bronchus	C34.1-Upper lobe, lung		Lung and Bronchus	White	Non-Spanish-Hispanic-Latino	Non-Hispanic White	White	Widowed	Blank(s)	9	Diseases of Heart	N/A not first tumor	N/A not first tumor	Complete dates are available and there are more than 0 days of survival	Diseases of Heart	Dead	Active follow-up
948471	80-84 years	82 years	82	1917	May	2000	White	Female	Gum and Other Mouth	C03.1-Lower gum		Gum and Other Mouth	White	Non-Spanish-Hispanic-Latino	Non-Hispanic White	White	Widowed	Blank(s)	95	Diseases of Heart	N/A not first tumor	N/A not first tumor	Complete dates are available and there are more than 0 days of survival	Diseases of Heart	Dead	Active follow-up
948804	80-84 years	84 years	84	1922	October	2006	White	Female	Breast	C50.8-Overlapping lesion of breast		Female Breast	White	Non-Spanish-Hispanic-Latino	Non-Hispanic White	White	Widowed	Blank(s)	20	Diseases of Heart	N/A not first tumor	N/A not first tumor	Complete dates are available and there are more than 0 days of survival	Diseases of Heart	Dead	Active follow-up
948946	80-84 years	82 years	82	1913	February	1996	White	Male	Acute Myeloid Leukemia	C42.1-Bone marrow		Acute Myeloid Leukemia	White	Non-Spanish-Hispanic-Latino	Non-Hispanic White	White	Married (including common law)	Blank(s)	0	Diseases of Heart	N/A not first tumor	N/A not first tumor	Complete dates are available and there are more than 0 days of survival	Diseases of Heart	Dead	Active follow-up
948992	70-74 years	71 years	71	1920	April	1992	White	Male	Melanoma of the Skin	C44.6-Skin of upper limb and shoulder		Melanoma of the Skin	White	Non-Spanish-Hispanic-Latino	Non-Hispanic White	White	Unknown	Blank(s)	259	Diseases of Heart	N/A not first tumor	N/A not first tumor	Complete dates are available and there are more than 0 days of survival	Diseases of Heart	Dead	Active follow-up
949150	70-74 years	71 years	71	1922	March	1994	White	Male	Prostate	C61.9-Prostate gland		Prostate	White	Non-Spanish-Hispanic-Latino	Non-Hispanic White	White	Married (including common law)	Blank(s)	68	Diseases of Heart	N/A not first tumor	N/A not first tumor	Complete dates are available and there are more than 0 days of survival	Diseases of Heart	Dead	Active follow-up
950286	60-64 years	61 years	61	1945	November	2006	White	Male	Prostate	C61.9-Prostate gland		Prostate	White	Non-Spanish-Hispanic-Latino	Non-Hispanic White	White	Married (including common law)	Blank(s)	49	Diseases of Heart	N/A not first tumor	N/A not first tumor	Complete dates are available and there are more than 0 days of survival	Diseases of Heart	Dead	Active follow-up
950815	80-84 years	84 years	84	1916	October	2001	White	Female	Breast	C50.9-Breast, NOS		Female Breast	White	Non-Spanish-Hispanic-Latino	Non-Hispanic White	White	Widowed	Blank(s)	49	Diseases of Heart	N/A not first tumor	N/A not first tumor	Complete dates are available and there are more than 0 days of survival	Diseases of Heart	Dead	Active follow-up
950848	85+ years	85+ years	85	1913	September	1998	White	Female	Cecum	C18.0-Cecum		Cecum	White	Non-Spanish-Hispanic-Latino	Non-Hispanic White	White	Married (including common law)	Blank(s)	64	Diseases of Heart	N/A not first tumor	N/A not first tumor	Complete dates are available and there are more than 0 days of survival	Diseases of Heart	Dead	Active follow-up
951409	75-79 years	79 years	79	1912	May	1992	White	Male	Myeloma	C42.1-Bone marrow		Myeloma	White	Non-Spanish-Hispanic-Latino	Non-Hispanic White	White	Married (including common law)	Blank(s)	10	Diseases of Heart	N/A not first tumor	N/A not first tumor	Complete dates are available and there are more than 0 days of survival	Diseases of Heart	Dead	Active follow-up
951564	75-79 years	76 years	76	1915	April	1992	White	Male	Chronic Lymphocytic Leukemia	C42.1-Bone marrow		Chronic Lymphocytic Leukemia	White	Non-Spanish-Hispanic-Latino	Non-Hispanic White	White	Unknown	Blank(s)	151	Diseases of Heart	N/A not first tumor	N/A not first tumor	Incomplete dates are available and there cannot be zero days of follow-up	Diseases of Heart	Dead	Active follow-up
951564	85+ years	85+ years	85	1915	August	2000	White	Male	Prostate	C61.9-Prostate gland		Prostate	White	Non-Spanish-Hispanic-Latino	Non-Hispanic White	White	Married (including common law)	Blank(s)	51	Diseases of Heart	N/A not first tumor	N/A not first tumor	Complete dates are available and there are more than 0 days of survival	Diseases of Heart	Dead	Active follow-up
951744	70-74 years	74 years	74	1922	May	1997	White	Male	Lung and Bronchus	C34.2-Middle lobe, lung		Lung and Bronchus	White	Non-Spanish-Hispanic-Latino	Non-Hispanic White	White	Single (never married)	Blank(s)	9	Diseases of Heart	N/A not first tumor	N/A not first tumor	Complete dates are available and there are more than 0 days of survival	Diseases of Heart	Dead	Active follow-up
951782	85+ years	85+ years	87	1905	September	1992	White	Male	NHL - Nodal	C77.9-Lymph node, NOS		NHL - Nodal	White	Non-Spanish-Hispanic-Latino	Non-Hispanic White	White	Married (including common law)	Blank(s)	57	Diseases of Heart	N/A not first tumor	N/A not first tumor	Complete dates are available and there are more than 0 days of survival	Diseases of Heart	Dead	Active follow-up
951848	70-74 years	72 years	72	1919	August	1992	Other (American Indian/AK Native, Asian/Pacific Islander)	Male	Chronic Lymphocytic Leukemia	C42.1-Bone marrow		Chronic Lymphocytic Leukemia	Asian or Pacific Islander	Non-Spanish-Hispanic-Latino	Non-Hispanic Asian or Pacific Islander	Chinese	Unknown	Blank(s)	30	Diseases of Heart	N/A not first tumor	N/A not first tumor	Complete dates are available and there are more than 0 days of survival	Diseases of Heart	Dead	Active follow-up
952612	75-79 years	75 years	75	1926	August	2001	White	Female	Urinary Bladder	C67.9-Bladder, NOS		Urinary Bladder	White	Non-Spanish-Hispanic-Latino	Non-Hispanic White	White	Divorced	Blank(s)	37	Diseases of Heart	N/A not first tumor	N/A not first tumor	Incomplete dates are available and there cannot be zero days of follow-up	Diseases of Heart	Dead	Active follow-up
954030	75-79 years	78 years	78	1917	June	1996	White	Male	Rectum	C20.9-Rectum, NOS		Rectum	White	Non-Spanish-Hispanic-Latino	Non-Hispanic White	White	Married (including common law)	Blank(s)	218	Diseases of Heart	N/A not first tumor	N/A not first tumor	Complete dates are available and there are more than 0 days of survival	Diseases of Heart	Dead	Active follow-up
954030	85+ years	85+ years	93	1917	November	2010	White	Male	Larynx	C32.0-Glottis		Larynx	White	Non-Spanish-Hispanic-Latino	Non-Hispanic White	White	Widowed	Insured	45	Diseases of Heart	N/A not first tumor	N/A not first tumor	Complete dates are available and there are more than 0 days of survival	Diseases of Heart	Dead	Active follow-up
954640	65-69 years	66 years	66	1933	February	2000	Black	Male	Lung and Bronchus	C34.1-Upper lobe, lung		Lung and Bronchus	Black	Non-Spanish-Hispanic-Latino	Non-Hispanic Black	Black	Single (never married)	Blank(s)	120	Diseases of Heart	N/A not first tumor	N/A not first tumor	Complete dates are available and there are more than 0 days of survival	Diseases of Heart	Dead	Active follow-up
955909	75-79 years	79 years	79	1915	December	1994	Other (American Indian/AK Native, Asian/Pacific Islander)	Male	Brain	C71.2-Temporal lobe		Brain	Asian or Pacific Islander	Non-Spanish-Hispanic-Latino	Non-Hispanic Asian or Pacific Islander	Chinese	Married (including common law)	Blank(s)	1	Diseases of Heart	N/A not first tumor	N/A not first tumor	Complete dates are available and there are more than 0 days of survival	Diseases of Heart	Dead	Active follow-up
956080	75-79 years	75 years	75	1925	August	2001	Black	Female	Lung and Bronchus	C34.1-Upper lobe, lung		Lung and Bronchus	Black	Non-Spanish-Hispanic-Latino	Non-Hispanic Black	Black	Single (never married)	Blank(s)	6	Diseases of Heart	N/A not first tumor	N/A not first tumor	Complete dates are available and there are more than 0 days of survival	Diseases of Heart	Dead	Active follow-up
956389	75-79 years	75 years	75	1926	July	2001	White	Male	Prostate	C61.9-Prostate gland		Prostate	White	Non-Spanish-Hispanic-Latino	Non-Hispanic White	White	Married (including common law)	Blank(s)	54	Diseases of Heart	N/A not first tumor	N/A not first tumor	Complete dates are available and there are more than 0 days of survival	Diseases of Heart	Dead	Active follow-up
957314	80-84 years	81 years	81	1919	April	2001	White	Male	Melanoma of the Skin	C44.6-Skin of upper limb and shoulder		Melanoma of the Skin	White	Non-Spanish-Hispanic-Latino	Non-Hispanic White	White	Single (never married)	Blank(s)	8	Diseases of Heart	N/A not first tumor	N/A not first tumor	Complete dates are available and there are more than 0 days of survival	Diseases of Heart	Dead	Active follow-up
957420	70-74 years	73 years	73	1919	January	1993	Other (American Indian/AK Native, Asian/Pacific Islander)	Female	Corpus Uteri	C54.1-Endometrium		Corpus Uteri	Asian or Pacific Islander	Non-Spanish-Hispanic-Latino	Non-Hispanic Asian or Pacific Islander	Chinese	Married (including common law)	Blank(s)	219	Diseases of Heart	N/A not first tumor	N/A not first tumor	Complete dates are available and there are more than 0 days of survival	Diseases of Heart	Dead	Active follow-up
957947	65-69 years	68 years	68	1925	July	1993	Black	Male	Prostate	C61.9-Prostate gland		Prostate	Black	Non-Spanish-Hispanic-Latino	Non-Hispanic Black	Black	Divorced	Blank(s)	14	Diseases of Heart	N/A not first tumor	N/A not first tumor	Complete dates are available and there are more than 0 days of survival	Diseases of Heart	Dead	Active follow-up
958621	65-69 years	65 years	65	1945	May	2010	Other (American Indian/AK Native, Asian/Pacific Islander)	Female	Urinary Bladder	C67.9-Bladder, NOS		Urinary Bladder	Asian or Pacific Islander	Non-Spanish-Hispanic-Latino	Non-Hispanic Asian or Pacific Islander	Filipino	Widowed	Insured	20	Diseases of Heart	N/A not first tumor	N/A not first tumor	Complete dates are available and there are more than 0 days of survival	Diseases of Heart	Dead	Active follow-up
959377	75-79 years	79 years	79	1921	November	2000	White	Male	Pancreas	C25.2-Tail of pancreas		Pancreas	White	Non-Spanish-Hispanic-Latino	Non-Hispanic White	White	Widowed	Blank(s)	0	Diseases of Heart	N/A not first tumor	N/A not first tumor	Complete dates are available and there are more than 0 days of survival	Diseases of Heart	Dead	Active follow-up
959424	80-84 years	81 years	81	1915	May	1997	White	Male	Prostate	C61.9-Prostate gland		Prostate	White	Spanish-Hispanic-Latino	Hispanic (All Races)	White	Married (including common law)	Blank(s)	67	Diseases of Heart	N/A not first tumor	N/A not first tumor	Complete dates are available and there are more than 0 days of survival	Diseases of Heart	Dead	Active follow-up
960078	80-84 years	82 years	82	1911	August	1994	White	Male	Lip	C00.1-External lower lip		Lip	White	Non-Spanish-Hispanic-Latino	Non-Hispanic White	White	Single (never married)	Blank(s)	63	Diseases of Heart	N/A not first tumor	N/A not first tumor	Complete dates are available and there are more than 0 days of survival	Diseases of Heart	Dead	Active follow-up
960498	80-84 years	81 years	81	1915	August	1997	White	Female	Breast	C50.4-Upper-outer quadrant of breast		Female Breast	White	Non-Spanish-Hispanic-Latino	Non-Hispanic White	White	Divorced	Blank(s)	162	Diseases of Heart	N/A not first tumor	N/A not first tumor	Complete dates are available and there are more than 0 days of survival	Diseases of Heart	Dead	Active follow-up
960498	85+ years	85+ years	85	1915	August	2001	White	Female	Breast	C50.4-Upper-outer quadrant of breast		Female Breast	White	Non-Spanish-Hispanic-Latino	Non-Hispanic White	White	Divorced	Blank(s)	114	Diseases of Heart	N/A not first tumor	N/A not first tumor	Complete dates are available and there are more than 0 days of survival	Diseases of Heart	Dead	Active follow-up
960626	85+ years	85+ years	86	1909	January	1996	White	Female	Corpus Uteri	C54.1-Endometrium		Corpus Uteri	White	Non-Spanish-Hispanic-Latino	Non-Hispanic White	White	Single (never married)	Blank(s)	79	Diseases of Heart	N/A not first tumor	N/A not first tumor	Complete dates are available and there are more than 0 days of survival	Diseases of Heart	Dead	Active follow-up
960665	65-69 years	65 years	65	1935	July	2000	White	Female	Breast	C50.4-Upper-outer quadrant of breast		Female Breast	White	Non-Spanish-Hispanic-Latino	Non-Hispanic White	White	Married (including common law)	Blank(s)	29	Diseases of Heart	N/A not first tumor	N/A not first tumor	Complete dates are available and there are more than 0 days of survival	Diseases of Heart	Dead	Active follow-up
961300	80-84 years	82 years	82	1914	January	1997	White	Female	Urinary Bladder	C67.9-Bladder, NOS		Urinary Bladder	White	Non-Spanish-Hispanic-Latino	Non-Hispanic White	White	Unknown	Blank(s)	64	Diseases of Heart	N/A not first tumor	N/A not first tumor	Complete dates are available and there are more than 0 days of survival	Diseases of Heart	Dead	Active follow-up
961847	85+ years	85+ years	92	1917	October	2010	White	Female	Chronic Lymphocytic Leukemia	C42.1-Bone marrow		Chronic Lymphocytic Leukemia	White	Non-Spanish-Hispanic-Latino	Non-Hispanic White	White	Widowed	Insured	29	Diseases of Heart	N/A not first tumor	N/A not first tumor	Complete dates are available and there are more than 0 days of survival	Diseases of Heart	Dead	Active follow-up
962142	80-84 years	82 years	82	1913	April	1996	White	Female	Descending Colon	C18.6-Descending colon		Descending Colon	White	Non-Spanish-Hispanic-Latino	Non-Hispanic White	White	Widowed	Blank(s)	80	Diseases of Heart	N/A not first tumor	N/A not first tumor	Complete dates are available and there are more than 0 days of survival	Diseases of Heart	Dead	Active follow-up
962323	85+ years	85+ years	86	1925	September	2011	White	Male	Lung and Bronchus	C34.1-Upper lobe, lung		Lung and Bronchus	White	Non-Spanish-Hispanic-Latino	Non-Hispanic White	White	Married (including common law)	Insured	15	Diseases of Heart	N/A not first tumor	N/A not first tumor	Complete dates are available and there are more than 0 days of survival	Diseases of Heart	Dead	Active follow-up
962323	85+ years	85+ years	86	1925	December	2011	White	Male	Myeloma	C42.1-Bone marrow		Myeloma	White	Non-Spanish-Hispanic-Latino	Non-Hispanic White	White	Married (including common law)	Insured	12	Diseases of Heart	N/A not first tumor	N/A not first tumor	Incomplete dates are available and there cannot be zero days of follow-up	Diseases of Heart	Dead	Active follow-up
962323	85+ years	85+ years	87	1925	October	2012	White	Male	Urinary Bladder	C67.9-Bladder, NOS		Urinary Bladder	White	Non-Spanish-Hispanic-Latino	Non-Hispanic White	White	Married (including common law)	Insured	2	Diseases of Heart	N/A not first tumor	N/A not first tumor	Complete dates are available and there are more than 0 days of survival	Diseases of Heart	Dead	Active follow-up
962665	85+ years	85+ years	87	1919	August	2006	Other (American Indian/AK Native, Asian/Pacific Islander)	Female	Breast	C50.8-Overlapping lesion of breast		Female Breast	Asian or Pacific Islander	Non-Spanish-Hispanic-Latino	Non-Hispanic Asian or Pacific Islander	Chinese	Married (including common law)	Blank(s)	35	Diseases of Heart	N/A not first tumor	N/A not first tumor	Complete dates are available and there are more than 0 days of survival	Diseases of Heart	Dead	Active follow-up
963608	85+ years	85+ years	90	1905	October	1995	White	Female	Breast	C50.9-Breast, NOS		Female Breast	White	Non-Spanish-Hispanic-Latino	Non-Hispanic White	White	Widowed	Blank(s)	27	Diseases of Heart	N/A not first tumor	N/A not first tumor	Complete dates are available and there are more than 0 days of survival	Diseases of Heart	Dead	Active follow-up
964006	85+ years	85+ years	86	1916	April	2003	White	Female	Rectum	C20.9-Rectum, NOS		Rectum	White	Non-Spanish-Hispanic-Latino	Non-Hispanic White	White	Widowed	Blank(s)	20	Diseases of Heart	N/A not first tumor	N/A not first tumor	Complete dates are available and there are more than 0 days of survival	Diseases of Heart	Dead	Active follow-up
964863	85+ years	85+ years	88	1905	December	1993	White	Male	Prostate	C61.9-Prostate gland		Prostate	White	Non-Spanish-Hispanic-Latino	Non-Hispanic White	White	Single (never married)	Blank(s)	35	Diseases of Heart	N/A not first tumor	N/A not first tumor	Complete dates are available and there are more than 0 days of survival	Diseases of Heart	Dead	Active follow-up
964863	85+ years	85+ years	88	1905	April	1994	White	Male	Lip	C00.0-External upper lip		Lip	White	Non-Spanish-Hispanic-Latino	Non-Hispanic White	White	Widowed	Blank(s)	31	Diseases of Heart	N/A not first tumor	N/A not first tumor	Complete dates are available and there are more than 0 days of survival	Diseases of Heart	Dead	Active follow-up
965807	70-74 years	74 years	74	1917	January	1992	White	Female	Ascending Colon	C18.2-Ascending colon		Ascending Colon	White	Non-Spanish-Hispanic-Latino	Non-Hispanic White	White	Married (including common law)	Blank(s)	174	Diseases of Heart	N/A not first tumor	N/A not first tumor	Complete dates are available and there are more than 0 days of survival	Diseases of Heart	Dead	Active follow-up
965909	75-79 years	77 years	77	1917	October	1994	White	Female	Melanoma of the Skin	C44.3-Skin other/unspec parts of face		Melanoma of the Skin	White	Non-Spanish-Hispanic-Latino	Non-Hispanic White	White	Widowed	Blank(s)	54	Diseases of Heart	N/A not first tumor	N/A not first tumor	Incomplete dates are available and there cannot be zero days of follow-up	Diseases of Heart	Dead	Active follow-up
966014	80-84 years	81 years	81	1919	March	2001	White	Female	Corpus Uteri	C54.1-Endometrium		Corpus Uteri	White	Non-Spanish-Hispanic-Latino	Non-Hispanic White	White	Married (including common law)	Blank(s)	29	Diseases of Heart	N/A not first tumor	N/A not first tumor	Complete dates are available and there are more than 0 days of survival	Diseases of Heart	Dead	Active follow-up
966415	65-69 years	66 years	66	1925	September	1992	White	Female	Kidney and Renal Pelvis	C64.9-Kidney, NOS		Kidney	White	Non-Spanish-Hispanic-Latino	Non-Hispanic White	White	Single (never married)	Blank(s)	104	Diseases of Heart	N/A not first tumor	N/A not first tumor	Incomplete dates are available and there cannot be zero days of follow-up	Diseases of Heart	Dead	Active follow-up
966744	65-69 years	65 years	65	1933	September	1999	White	Female	Miscellaneous	C80.9-Unknown primary site		Miscellaneous	White	Non-Spanish-Hispanic-Latino	Non-Hispanic White	White	Married (including common law)	Blank(s)	61	Diseases of Heart	N/A not first tumor	N/A not first tumor	Complete dates are available and there are more than 0 days of survival	Diseases of Heart	Dead	Active follow-up
966754	75-79 years	75 years	75	1921	March	1997	White	Female	Rectosigmoid Junction	C19.9-Rectosigmoid junction		Rectosigmoid Junction	White	Non-Spanish-Hispanic-Latino	Non-Hispanic White	White	Widowed	Blank(s)	1	Diseases of Heart	N/A not first tumor	N/A not first tumor	Complete dates are available and there are more than 0 days of survival	Diseases of Heart	Dead	Active follow-up
967270	75-79 years	79 years	79	1917	March	1997	White	Male	NHL - Extranodal	C34.2-Middle lobe, lung		NHL - Extranodal	White	Non-Spanish-Hispanic-Latino	Non-Hispanic White	White	Married (including common law)	Blank(s)	183	Diseases of Heart	N/A not first tumor	N/A not first tumor	Complete dates are available and there are more than 0 days of survival	Diseases of Heart	Dead	Active follow-up
967509	80-84 years	80 years	80	1914	February	1995	White	Male	Prostate	C61.9-Prostate gland		Prostate	White	Non-Spanish-Hispanic-Latino	Non-Hispanic White	White	Single (never married)	Blank(s)	79	Diseases of Heart	N/A not first tumor	N/A not first tumor	Complete dates are available and there are more than 0 days of survival	Diseases of Heart	Dead	Active follow-up
967698	85+ years	85+ years	87	1905	October	1992	White	Female	Breast	C50.4-Upper-outer quadrant of breast		Female Breast	White	Non-Spanish-Hispanic-Latino	Non-Hispanic White	White	Divorced	Blank(s)	171	Diseases of Heart	N/A not first tumor	N/A not first tumor	Complete dates are available and there are more than 0 days of survival	Diseases of Heart	Dead	Active follow-up
968235	80-84 years	83 years	83	1919	August	2002	White	Female	Ascending Colon	C18.2-Ascending colon		Ascending Colon	White	Non-Spanish-Hispanic-Latino	Non-Hispanic White	White	Widowed	Blank(s)	63	Diseases of Heart	N/A not first tumor	N/A not first tumor	Complete dates are available and there are more than 0 days of survival	Diseases of Heart	Dead	Active follow-up
968672	75-79 years	78 years	78	1914	November	1992	White	Male	Prostate	C61.9-Prostate gland		Prostate	White	Non-Spanish-Hispanic-Latino	Non-Hispanic White	White	Widowed	Blank(s)	190	Diseases of Heart	N/A not first tumor	N/A not first tumor	Complete dates are available and there are more than 0 days of survival	Diseases of Heart	Dead	Active follow-up
968691	70-74 years	71 years	71	1929	October	2000	White	Female	Breast	C50.1-Central portion of breast		Female Breast	White	Non-Spanish-Hispanic-Latino	Non-Hispanic White	White	Widowed	Blank(s)	51	Diseases of Heart	N/A not first tumor	N/A not first tumor	Complete dates are available and there are more than 0 days of survival	Diseases of Heart	Dead	Active follow-up
968905	50-54 years	53 years	53	1946	June	1999	White	Female	Breast	C50.4-Upper-outer quadrant of breast		Female Breast	White	Non-Spanish-Hispanic-Latino	Non-Hispanic White	White	Married (including common law)	Blank(s)	74	Diseases of Heart	N/A not first tumor	N/A not first tumor	Complete dates are available and there are more than 0 days of survival	Diseases of Heart	Dead	Active follow-up
969087	75-79 years	79 years	79	1917	February	1997	White	Male	Urinary Bladder	C67.2-Lateral wall of bladder		Urinary Bladder	White	Non-Spanish-Hispanic-Latino	Non-Hispanic White	White	Married (including common law)	Blank(s)	100	Diseases of Heart	N/A not first tumor	N/A not first tumor	Complete dates are available and there are more than 0 days of survival	Diseases of Heart	Dead	Active follow-up
969289	80-84 years	80 years	80	1915	July	1996	White	Male	NHL - Extranodal	C49.4-Conn, subcutaneous, other soft tis: abdomen		NHL - Extranodal	White	Non-Spanish-Hispanic-Latino	Non-Hispanic White	White	Widowed	Blank(s)	129	Diseases of Heart	N/A not first tumor	N/A not first tumor	Complete dates are available and there are more than 0 days of survival	Diseases of Heart	Dead	Active follow-up
969404	80-84 years	81 years	81	1915	July	1996	White	Male	Prostate	C61.9-Prostate gland		Prostate	White	Non-Spanish-Hispanic-Latino	Non-Hispanic White	White	Married (including common law)	Blank(s)	164	Diseases of Heart	N/A not first tumor	N/A not first tumor	Complete dates are available and there are more than 0 days of survival	Diseases of Heart	Dead	Active follow-up
969571	75-79 years	75 years	75	1921	February	1997	White	Male	Sigmoid Colon	C18.7-Sigmoid colon		Sigmoid Colon	White	Non-Spanish-Hispanic-Latino	Non-Hispanic White	White	Married (including common law)	Blank(s)	47	Diseases of Heart	N/A not first tumor	N/A not first tumor	Complete dates are available and there are more than 0 days of survival	Diseases of Heart	Dead	Active follow-up
970773	80-84 years	83 years	83	1924	October	2007	White	Male	Prostate	C61.9-Prostate gland		Prostate	White	Non-Spanish-Hispanic-Latino	Non-Hispanic White	White	Married (including common law)	Insured/No specifics	95	Diseases of Heart	N/A not first tumor	N/A not first tumor	Complete dates are available and there are more than 0 days of survival	Diseases of Heart	Dead	Active follow-up
970893	85+ years	85+ years	91	1912	November	2003	White	Female	Melanoma of the Skin	C44.7-Skin of lower limb and hip		Melanoma of the Skin	White	Non-Spanish-Hispanic-Latino	Non-Hispanic White	White	Widowed	Blank(s)	14	Diseases of Heart	N/A not first tumor	N/A not first tumor	Complete dates are available and there are more than 0 days of survival	Diseases of Heart	Dead	Active follow-up
970981	75-79 years	76 years	76	1922	September	1998	White	Male	Hepatic Flexure	C18.3-Hepatic flexure of colon		Hepatic Flexure	White	Spanish-Hispanic-Latino	Hispanic (All Races)	White	Married (including common law)	Blank(s)	57	Diseases of Heart	N/A not first tumor	N/A not first tumor	Complete dates are available and there are more than 0 days of survival	Diseases of Heart	Dead	Active follow-up
971034	85+ years	85+ years	87	1911	June	1999	White	Male	Sigmoid Colon	C18.7-Sigmoid colon		Sigmoid Colon	White	Non-Spanish-Hispanic-Latino	Non-Hispanic White	White	Widowed	Blank(s)	20	Diseases of Heart	N/A not first tumor	N/A not first tumor	Complete dates are available and there are more than 0 days of survival	Diseases of Heart	Dead	Active follow-up
971859	75-79 years	79 years	79	1917	March	1996	White	Male	Melanoma of the Skin	C44.5-Skin of trunk		Melanoma of the Skin	White	Non-Spanish-Hispanic-Latino	Non-Hispanic White	White	Unknown	Blank(s)	45	Diseases of Heart	N/A not first tumor	N/A not first tumor	Complete dates are available and there are more than 0 days of survival	Diseases of Heart	Dead	Active follow-up
971890	70-74 years	72 years	72	1925	December	1997	White	Female	Breast	C50.4-Upper-outer quadrant of breast		Female Breast	White	Non-Spanish-Hispanic-Latino	Non-Hispanic White	White	Widowed	Blank(s)	182	Diseases of Heart	N/A not first tumor	N/A not first tumor	Complete dates are available and there are more than 0 days of survival	Diseases of Heart	Dead	Active follow-up
972093	80-84 years	84 years	84	1909	September	1993	White	Male	Urinary Bladder	C67.8-Overlapping lesion of bladder		Urinary Bladder	White	Non-Spanish-Hispanic-Latino	Non-Hispanic White	White	Married (including common law)	Blank(s)	2	Diseases of Heart	N/A not first tumor	N/A not first tumor	Complete dates are available and there are more than 0 days of survival	Diseases of Heart	Dead	Active follow-up
972152	75-79 years	78 years	78	1918	August	1997	White	Female	Breast	C50.4-Upper-outer quadrant of breast		Female Breast	White	Non-Spanish-Hispanic-Latino	Non-Hispanic White	White	Widowed	Blank(s)	110	Diseases of Heart	N/A not first tumor	N/A not first tumor	Complete dates are available and there are more than 0 days of survival	Diseases of Heart	Dead	Active follow-up
972985	85+ years	85+ years	93	1898	January	1992	White	Male	Urinary Bladder	C67.2-Lateral wall of bladder		Urinary Bladder	White	Non-Spanish-Hispanic-Latino	Non-Hispanic White	White	Widowed	Blank(s)	38	Diseases of Heart	N/A not first tumor	N/A not first tumor	Complete dates are available and there are more than 0 days of survival	Diseases of Heart	Dead	Active follow-up
973185	55-59 years	59 years	59	1939	December	1998	White	Female	Miscellaneous	C80.9-Unknown primary site		Miscellaneous	White	Non-Spanish-Hispanic-Latino	Non-Hispanic White	White	Single (never married)	Blank(s)	170	Diseases of Heart	N/A not first tumor	N/A not first tumor	Complete dates are available and there are more than 0 days of survival	Diseases of Heart	Dead	Active follow-up
973312	65-69 years	67 years	67	1929	December	1996	White	Male	Prostate	C61.9-Prostate gland		Prostate	White	Non-Spanish-Hispanic-Latino	Non-Hispanic White	White	Married (including common law)	Blank(s)	151	Diseases of Heart	N/A not first tumor	N/A not first tumor	Complete dates are available and there are more than 0 days of survival	Diseases of Heart	Dead	Active follow-up
973693	75-79 years	79 years	79	1917	April	1997	White	Male	Prostate	C61.9-Prostate gland		Prostate	White	Non-Spanish-Hispanic-Latino	Non-Hispanic White	White	Unknown	Blank(s)	84	Diseases of Heart	N/A not first tumor	N/A not first tumor	Complete dates are available and there are more than 0 days of survival	Diseases of Heart	Dead	Active follow-up
973717	70-74 years	70 years	70	1927	May	1997	White	Male	Kidney and Renal Pelvis	C64.9-Kidney, NOS		Kidney	White	Non-Spanish-Hispanic-Latino	Non-Hispanic White	White	Single (never married)	Blank(s)	21	Diseases of Heart	N/A not first tumor	N/A not first tumor	Complete dates are available and there are more than 0 days of survival	Diseases of Heart	Dead	Active follow-up
973768	85+ years	85+ years	89	1915	April	2005	White	Male	Ascending Colon	C18.2-Ascending colon		Ascending Colon	White	Non-Spanish-Hispanic-Latino	Non-Hispanic White	White	Single (never married)	Blank(s)	15	Diseases of Heart	N/A not first tumor	N/A not first tumor	Complete dates are available and there are more than 0 days of survival	Diseases of Heart	Dead	Active follow-up
974484	75-79 years	78 years	78	1930	August	2009	White	Female	Breast	C50.4-Upper-outer quadrant of breast		Female Breast	White	Non-Spanish-Hispanic-Latino	Non-Hispanic White	White	Married (including common law)	Insured	26	Diseases of Heart	N/A not first tumor	N/A not first tumor	Complete dates are available and there are more than 0 days of survival	Diseases of Heart	Dead	Active follow-up
974637	75-79 years	77 years	77	1923	December	2000	White	Male	Prostate	C61.9-Prostate gland		Prostate	White	Non-Spanish-Hispanic-Latino	Non-Hispanic White	White	Married (including common law)	Blank(s)	101	Diseases of Heart	N/A not first tumor	N/A not first tumor	Complete dates are available and there are more than 0 days of survival	Diseases of Heart	Dead	Active follow-up
974826	85+ years	85+ years	86	1912	November	1998	White	Male	Cecum	C18.0-Cecum		Cecum	White	Non-Spanish-Hispanic-Latino	Non-Hispanic White	White	Married (including common law)	Blank(s)	82	Diseases of Heart	N/A not first tumor	N/A not first tumor	Complete dates are available and there are more than 0 days of survival	Diseases of Heart	Dead	Active follow-up
974880	80-84 years	83 years	83	1920	March	2004	White	Male	Chronic Lymphocytic Leukemia	C42.1-Bone marrow		Chronic Lymphocytic Leukemia	White	Spanish-Hispanic-Latino	Hispanic (All Races)	White	Married (including common law)	Blank(s)	39	Diseases of Heart	N/A not first tumor	N/A not first tumor	Incomplete dates are available and there cannot be zero days of follow-up	Diseases of Heart	Dead	Active follow-up
974963	85+ years	85+ years	92	1899	January	1992	White	Male	Urinary Bladder	C67.8-Overlapping lesion of bladder		Urinary Bladder	White	Non-Spanish-Hispanic-Latino	Non-Hispanic White	White	Married (including common law)	Blank(s)	5	Diseases of Heart	N/A not first tumor	N/A not first tumor	Complete dates are available and there are more than 0 days of survival	Diseases of Heart	Dead	Active follow-up
975143	55-59 years	56 years	56	1947	September	2004	White	Female	Breast	C50.9-Breast, NOS		Female Breast	White	Non-Spanish-Hispanic-Latino	Non-Hispanic White	White	Single (never married)	Blank(s)	93	Diseases of Heart	N/A not first tumor	N/A not first tumor	Complete dates are available and there are more than 0 days of survival	Diseases of Heart	Dead	Active follow-up
975364	70-74 years	73 years	73	1924	December	1997	White	Female	Kidney and Renal Pelvis	C65.9-Renal pelvis		Renal Pelvis	White	Non-Spanish-Hispanic-Latino	Non-Hispanic White	White	Unknown	Blank(s)	8	Diseases of Heart	N/A not first tumor	N/A not first tumor	Complete dates are available and there are more than 0 days of survival	Diseases of Heart	Dead	Active follow-up
975368	70-74 years	70 years	70	1923	March	1994	White	Female	Breast	C50.2-Upper-inner quadrant of breast		Female Breast	White	Non-Spanish-Hispanic-Latino	Non-Hispanic White	White	Single (never married)	Blank(s)	252	Diseases of Heart	N/A not first tumor	N/A not first tumor	Complete dates are available and there are more than 0 days of survival	Diseases of Heart	Dead	Active follow-up
975450	80-84 years	83 years	83	1911	June	1995	White	Male	Urinary Bladder	C67.9-Bladder, NOS		Urinary Bladder	White	Non-Spanish-Hispanic-Latino	Non-Hispanic White	White	Married (including common law)	Blank(s)	176	Diseases of Heart	N/A not first tumor	N/A not first tumor	Complete dates are available and there are more than 0 days of survival	Diseases of Heart	Dead	Active follow-up
975726	80-84 years	81 years	81	1925	May	2007	White	Female	Breast	C50.4-Upper-outer quadrant of breast		Female Breast	White	Non-Spanish-Hispanic-Latino	Non-Hispanic White	White	Divorced	Insured	72	Diseases of Heart	N/A not first tumor	N/A not first tumor	Complete dates are available and there are more than 0 days of survival	Diseases of Heart	Dead	Active follow-up
975877	80-84 years	83 years	83	1919	August	2002	White	Male	Stomach	C16.3-Gastric antrum		Stomach	White	Non-Spanish-Hispanic-Latino	Non-Hispanic White	White	Married (including common law)	Blank(s)	55	Diseases of Heart	N/A not first tumor	N/A not first tumor	Complete dates are available and there are more than 0 days of survival	Diseases of Heart	Dead	Active follow-up
976251	60-64 years	61 years	61	1933	May	1995	Black	Male	Prostate	C61.9-Prostate gland		Prostate	Black	Non-Spanish-Hispanic-Latino	Non-Hispanic Black	Black	Married (including common law)	Blank(s)	211	Diseases of Heart	N/A not first tumor	N/A not first tumor	Complete dates are available and there are more than 0 days of survival	Diseases of Heart	Dead	Active follow-up
976453	85+ years	85+ years	89	1911	November	2000	White	Female	Urinary Bladder	C67.9-Bladder, NOS		Urinary Bladder	White	Non-Spanish-Hispanic-Latino	Non-Hispanic White	White	Widowed	Blank(s)	122	Diseases of Heart	N/A not first tumor	N/A not first tumor	Complete dates are available and there are more than 0 days of survival	Diseases of Heart	Dead	Active follow-up
976551	80-84 years	80 years	80	1920	May	2001	White	Male	Kidney and Renal Pelvis	C64.9-Kidney, NOS		Kidney	White	Non-Spanish-Hispanic-Latino	Non-Hispanic White	White	Married (including common law)	Blank(s)	77	Diseases of Heart	N/A not first tumor	N/A not first tumor	Complete dates are available and there are more than 0 days of survival	Diseases of Heart	Dead	Active follow-up
976988	70-74 years	70 years	70	1921	June	1992	Other (American Indian/AK Native, Asian/Pacific Islander)	Male	Stomach	C16.3-Gastric antrum		Stomach	Asian or Pacific Islander	Non-Spanish-Hispanic-Latino	Non-Hispanic Asian or Pacific Islander	Japanese	Married (including common law)	Blank(s)	119	Diseases of Heart	N/A not first tumor	N/A not first tumor	Complete dates are available and there are more than 0 days of survival	Diseases of Heart	Dead	Active follow-up
977398	75-79 years	75 years	75	1918	January	1994	White	Male	Cecum	C18.0-Cecum		Cecum	White	Non-Spanish-Hispanic-Latino	Non-Hispanic White	White	Married (including common law)	Blank(s)	67	Diseases of Heart	N/A not first tumor	N/A not first tumor	Complete dates are available and there are more than 0 days of survival	Diseases of Heart	Dead	Active follow-up
977928	50-54 years	52 years	52	1940	August	1992	White	Female	Corpus Uteri	C54.1-Endometrium		Corpus Uteri	White	Non-Spanish-Hispanic-Latino	Non-Hispanic White	White	Married (including common law)	Blank(s)	179	Diseases of Heart	N/A not first tumor	N/A not first tumor	Complete dates are available and there are more than 0 days of survival	Diseases of Heart	Dead	Active follow-up
979198	80-84 years	84 years	84	1914	August	1999	White	Female	Breast	C50.0-Nipple		Female Breast	White	Non-Spanish-Hispanic-Latino	Non-Hispanic White	White	Married (including common law)	Blank(s)	92	Diseases of Heart	N/A not first tumor	N/A not first tumor	Complete dates are available and there are more than 0 days of survival	Diseases of Heart	Dead	Active follow-up
979417	85+ years	85+ years	85	1924	January	2010	White	Female	Breast	C50.2-Upper-inner quadrant of breast		Female Breast	White	Non-Spanish-Hispanic-Latino	Non-Hispanic White	White	Widowed	Insured/No specifics	24	Diseases of Heart	N/A not first tumor	N/A not first tumor	Complete dates are available and there are more than 0 days of survival	Diseases of Heart	Dead	Active follow-up
979809	85+ years	85+ years	91	1907	October	1998	White	Female	Sigmoid Colon	C18.7-Sigmoid colon		Sigmoid Colon	White	Non-Spanish-Hispanic-Latino	Non-Hispanic White	White	Single (never married)	Blank(s)	0	Diseases of Heart	N/A not first tumor	N/A not first tumor	Complete dates are available and there are more than 0 days of survival	Diseases of Heart	Dead	Active follow-up
980069	80-84 years	82 years	82	1915	August	1997	Black	Male	Rectum	C20.9-Rectum, NOS		Rectum	Black	Non-Spanish-Hispanic-Latino	Non-Hispanic Black	Black	Widowed	Blank(s)	74	Diseases of Heart	N/A not first tumor	N/A not first tumor	Complete dates are available and there are more than 0 days of survival	Diseases of Heart	Dead	Active follow-up
980395	80-84 years	80 years	80	1915	June	1996	White	Male	Prostate	C61.9-Prostate gland		Prostate	White	Non-Spanish-Hispanic-Latino	Non-Hispanic White	White	Single (never married)	Blank(s)	37	Diseases of Heart	N/A not first tumor	N/A not first tumor	Complete dates are available and there are more than 0 days of survival	Diseases of Heart	Dead	Active follow-up
980596	85+ years	85+ years	90	1924	November	2014	White	Female	Myeloma	C42.1-Bone marrow		Myeloma	White	Spanish-Hispanic-Latino	Hispanic (All Races)	White	Widowed	Insured	2	Diseases of Heart	N/A not first tumor	N/A not first tumor	Complete dates are available and there are more than 0 days of survival	Diseases of Heart	Dead	Active follow-up
980665	85+ years	85+ years	91	1911	March	2002	White	Male	Ascending Colon	C18.2-Ascending colon		Ascending Colon	White	Non-Spanish-Hispanic-Latino	Non-Hispanic White	White	Widowed	Blank(s)	4	Diseases of Heart	N/A not first tumor	N/A not first tumor	Complete dates are available and there are more than 0 days of survival	Diseases of Heart	Dead	Active follow-up
980769	80-84 years	80 years	80	1912	April	1993	White	Female	Breast	C50.4-Upper-outer quadrant of breast		Female Breast	White	Non-Spanish-Hispanic-Latino	Non-Hispanic White	White	Widowed	Blank(s)	61	Diseases of Heart	N/A not first tumor	N/A not first tumor	Complete dates are available and there are more than 0 days of survival	Diseases of Heart	Dead	Active follow-up
981085	85+ years	85+ years	90	1902	February	1992	White	Male	Prostate	C61.9-Prostate gland		Prostate	White	Non-Spanish-Hispanic-Latino	Non-Hispanic White	White	Single (never married)	Blank(s)	51	Diseases of Heart	N/A not first tumor	N/A not first tumor	Complete dates are available and there are more than 0 days of survival	Diseases of Heart	Dead	Active follow-up
981321	80-84 years	82 years	82	1913	May	1996	White	Male	Prostate	C61.9-Prostate gland		Prostate	White	Non-Spanish-Hispanic-Latino	Non-Hispanic White	White	Married (including common law)	Blank(s)	50	Diseases of Heart	N/A not first tumor	N/A not first tumor	Complete dates are available and there are more than 0 days of survival	Diseases of Heart	Dead	Active follow-up
981596	75-79 years	78 years	78	1913	March	1992	White	Female	Urinary Bladder	C67.8-Overlapping lesion of bladder		Urinary Bladder	White	Non-Spanish-Hispanic-Latino	Non-Hispanic White	White	Divorced	Blank(s)	59	Diseases of Heart	N/A not first tumor	N/A not first tumor	Complete dates are available and there are more than 0 days of survival	Diseases of Heart	Dead	Active follow-up
981645	85+ years	85+ years	85	1920	August	2005	White	Male	Peritoneum, Omentum and Mesentery	C48.2-Peritoneum, NOS		Peritoneum, Omentum and Mesentery	White	Non-Spanish-Hispanic-Latino	Non-Hispanic White	White	Married (including common law)	Blank(s)	39	Diseases of Heart	N/A not first tumor	N/A not first tumor	Complete dates are available and there are more than 0 days of survival	Diseases of Heart	Dead	Active follow-up
981955	80-84 years	82 years	82	1913	May	1996	White	Male	Hypopharynx	C13.2-Posterior wall of hypopharynx		Hypopharynx	White	Non-Spanish-Hispanic-Latino	Non-Hispanic White	White	Single (never married)	Blank(s)	98	Diseases of Heart	N/A not first tumor	N/A not first tumor	Complete dates are available and there are more than 0 days of survival	Diseases of Heart	Dead	Active follow-up
982333	85+ years	85+ years	94	1907	May	2002	White	Male	Transverse Colon	C18.4-Transverse colon		Transverse Colon	White	Non-Spanish-Hispanic-Latino	Non-Hispanic White	White	Married (including common law)	Blank(s)	79	Diseases of Heart	N/A not first tumor	N/A not first tumor	Complete dates are available and there are more than 0 days of survival	Diseases of Heart	Dead	Active follow-up
982333	85+ years	85+ years	94	1907	May	2002	White	Male	Cecum	C18.0-Cecum		Cecum	White	Non-Spanish-Hispanic-Latino	Non-Hispanic White	White	Married (including common law)	Blank(s)	79	Diseases of Heart	N/A not first tumor	N/A not first tumor	Complete dates are available and there are more than 0 days of survival	Diseases of Heart	Dead	Active follow-up
982424	85+ years	85+ years	89	1912	October	2001	White	Male	Prostate	C61.9-Prostate gland		Prostate	White	Non-Spanish-Hispanic-Latino	Non-Hispanic White	White	Unknown	Blank(s)	39	Diseases of Heart	N/A not first tumor	N/A not first tumor	Complete dates are available and there are more than 0 days of survival	Diseases of Heart	Dead	Active follow-up
982922	60-64 years	64 years	64	1928	August	1992	Black	Male	Lung and Bronchus	C34.2-Middle lobe, lung		Lung and Bronchus	Black	Non-Spanish-Hispanic-Latino	Non-Hispanic Black	Black	Single (never married)	Blank(s)	8	Diseases of Heart	N/A not first tumor	N/A not first tumor	Incomplete dates are available and there cannot be zero days of follow-up	Diseases of Heart	Dead	Active follow-up
983112	75-79 years	78 years	78	1920	February	1999	White	Female	Breast	C50.3-Lower-inner quadrant of breast		Female Breast	White	Non-Spanish-Hispanic-Latino	Non-Hispanic White	White	Widowed	Blank(s)	42	Diseases of Heart	N/A not first tumor	N/A not first tumor	Complete dates are available and there are more than 0 days of survival	Diseases of Heart	Dead	Active follow-up
983225	85+ years	85+ years	85	1909	June	1995	White	Male	Lung and Bronchus	C34.1-Upper lobe, lung		Lung and Bronchus	White	Spanish-Hispanic-Latino	Hispanic (All Races)	White	Married (including common law)	Blank(s)	2	Diseases of Heart	N/A not first tumor	N/A not first tumor	Complete dates are available and there are more than 0 days of survival	Diseases of Heart	Dead	Active follow-up
983667	75-79 years	77 years	77	1914	October	1992	White	Male	Urinary Bladder	C67.6-Ureteric orifice		Urinary Bladder	White	Non-Spanish-Hispanic-Latino	Non-Hispanic White	White	Married (including common law)	Blank(s)	10	Diseases of Heart	N/A not first tumor	N/A not first tumor	Complete dates are available and there are more than 0 days of survival	Diseases of Heart	Dead	Active follow-up
983888	80-84 years	80 years	80	1928	April	2009	Black	Female	Breast	C50.8-Overlapping lesion of breast		Female Breast	Black	Non-Spanish-Hispanic-Latino	Non-Hispanic Black	Black	Widowed	Insured	20	Diseases of Heart	N/A not first tumor	N/A not first tumor	Complete dates are available and there are more than 0 days of survival	Diseases of Heart	Dead	Active follow-up
984961	60-64 years	64 years	64	1937	September	2001	White	Female	Breast	C50.8-Overlapping lesion of breast		Female Breast	White	Non-Spanish-Hispanic-Latino	Non-Hispanic White	White	Widowed	Blank(s)	82	Diseases of Heart	N/A not first tumor	N/A not first tumor	Complete dates are available and there are more than 0 days of survival	Diseases of Heart	Dead	Active follow-up
985200	75-79 years	75 years	75	1916	March	1992	Black	Male	Stomach	C16.5-Lesser curvature of stomach NOS		Stomach	Black	Non-Spanish-Hispanic-Latino	Non-Hispanic Black	Black	Married (including common law)	Blank(s)	36	Diseases of Heart	N/A not first tumor	N/A not first tumor	Complete dates are available and there are more than 0 days of survival	Diseases of Heart	Dead	Active follow-up
985200	75-79 years	76 years	76	1916	January	1993	Black	Male	Cecum	C18.0-Cecum		Cecum	Black	Non-Spanish-Hispanic-Latino	Non-Hispanic Black	Black	Married (including common law)	Blank(s)	26	Diseases of Heart	N/A not first tumor	N/A not first tumor	Complete dates are available and there are more than 0 days of survival	Diseases of Heart	Dead	Active follow-up
985204	85+ years	85+ years	91	1904	June	1996	White	Female	Pancreas	C25.8-Overlapping lesion of pancreas		Pancreas	White	Non-Spanish-Hispanic-Latino	Non-Hispanic White	White	Single (never married)	Blank(s)	2	Diseases of Heart	N/A not first tumor	N/A not first tumor	Complete dates are available and there are more than 0 days of survival	Diseases of Heart	Dead	Active follow-up
985213	85+ years	85+ years	93	1901	April	1995	White	Male	Ascending Colon	C18.2-Ascending colon		Ascending Colon	White	Non-Spanish-Hispanic-Latino	Non-Hispanic White	White	Widowed	Blank(s)	56	Diseases of Heart	N/A not first tumor	N/A not first tumor	Complete dates are available and there are more than 0 days of survival	Diseases of Heart	Dead	Active follow-up
985645	75-79 years	78 years	78	1913	January	1992	White	Female	Tonsil	C09.0-Tonsillar fossa		Tonsil	White	Non-Spanish-Hispanic-Latino	Non-Hispanic White	White	Widowed	Blank(s)	18	Diseases of Heart	N/A not first tumor	N/A not first tumor	Complete dates are available and there are more than 0 days of survival	Diseases of Heart	Dead	Active follow-up
985863	85+ years	85+ years	95	1906	April	2002	White	Female	Hepatic Flexure	C18.3-Hepatic flexure of colon		Hepatic Flexure	White	Non-Spanish-Hispanic-Latino	Non-Hispanic White	White	Divorced	Blank(s)	58	Diseases of Heart	N/A not first tumor	N/A not first tumor	Complete dates are available and there are more than 0 days of survival	Diseases of Heart	Dead	Active follow-up
986412	70-74 years	70 years	70	1925	February	1995	White	Male	Melanoma of the Skin	C44.4-Skin of scalp and neck		Melanoma of the Skin	White	Non-Spanish-Hispanic-Latino	Non-Hispanic White	White	Married (including common law)	Blank(s)	249	Diseases of Heart	N/A not first tumor	N/A not first tumor	Complete dates are available and there are more than 0 days of survival	Diseases of Heart	Dead	Active follow-up
986412	85+ years	85+ years	86	1925	January	2012	White	Male	Tongue	C02.2-Ventral surface of tongue, NOS		Tongue	White	Non-Spanish-Hispanic-Latino	Non-Hispanic White	White	Married (including common law)	Insured/No specifics	47	Diseases of Heart	N/A not first tumor	N/A not first tumor	Complete dates are available and there are more than 0 days of survival	Diseases of Heart	Dead	Active follow-up
986587	80-84 years	80 years	80	1911	October	1992	White	Male	Lung and Bronchus	C34.3-Lower lobe, lung		Lung and Bronchus	White	Spanish-Hispanic-Latino	Hispanic (All Races)	White	Married (including common law)	Blank(s)	4	Diseases of Heart	N/A not first tumor	N/A not first tumor	Complete dates are available and there are more than 0 days of survival	Diseases of Heart	Dead	Active follow-up
986587	80-84 years	80 years	80	1911	October	1992	White	Male	Lung and Bronchus	C34.1-Upper lobe, lung		Lung and Bronchus	White	Spanish-Hispanic-Latino	Hispanic (All Races)	White	Married (including common law)	Blank(s)	4	Diseases of Heart	N/A not first tumor	N/A not first tumor	Complete dates are available and there are more than 0 days of survival	Diseases of Heart	Dead	Active follow-up
986856	80-84 years	83 years	83	1915	August	1999	White	Female	Stomach	C16.0-Cardia, NOS		Stomach	White	Non-Spanish-Hispanic-Latino	Non-Hispanic White	White	Single (never married)	Blank(s)	0	Diseases of Heart	N/A not first tumor	N/A not first tumor	Complete dates are available and there are more than 0 days of survival	Diseases of Heart	Dead	Active follow-up
986912	85+ years	85+ years	86	1908	March	1995	Other (American Indian/AK Native, Asian/Pacific Islander)	Male	Urinary Bladder	C67.9-Bladder, NOS		Urinary Bladder	Asian or Pacific Islander	Non-Spanish-Hispanic-Latino	Non-Hispanic Asian or Pacific Islander	Hawaiian	Single (never married)	Blank(s)	69	Diseases of Heart	N/A not first tumor	N/A not first tumor	Complete dates are available and there are more than 0 days of survival	Diseases of Heart	Dead	Active follow-up
986912	85+ years	85+ years	87	1908	November	1995	Other (American Indian/AK Native, Asian/Pacific Islander)	Male	Prostate	C61.9-Prostate gland		Prostate	Asian or Pacific Islander	Non-Spanish-Hispanic-Latino	Non-Hispanic Asian or Pacific Islander	Hawaiian	Widowed	Blank(s)	62	Diseases of Heart	N/A not first tumor	N/A not first tumor	Complete dates are available and there are more than 0 days of survival	Diseases of Heart	Dead	Active follow-up
986912	85+ years	85+ years	87	1908	February	1996	Other (American Indian/AK Native, Asian/Pacific Islander)	Male	Kidney and Renal Pelvis	C65.9-Renal pelvis		Renal Pelvis	Asian or Pacific Islander	Non-Spanish-Hispanic-Latino	Non-Hispanic Asian or Pacific Islander	Hawaiian	Single (never married)	Blank(s)	59	Diseases of Heart	N/A not first tumor	N/A not first tumor	Complete dates are available and there are more than 0 days of survival	Diseases of Heart	Dead	Active follow-up
987116	60-64 years	63 years	63	1929	April	1993	White	Female	Breast	C50.2-Upper-inner quadrant of breast		Female Breast	White	Non-Spanish-Hispanic-Latino	Non-Hispanic White	White	Married (including common law)	Blank(s)	29	Diseases of Heart	N/A not first tumor	N/A not first tumor	Complete dates are available and there are more than 0 days of survival	Diseases of Heart	Dead	Active follow-up
987269	85+ years	85+ years	85	1917	June	2002	White	Male	Salivary Gland	C07.9-Parotid gland		Salivary Gland	White	Non-Spanish-Hispanic-Latino	Non-Hispanic White	White	Married (including common law)	Blank(s)	4	Diseases of Heart	N/A not first tumor	N/A not first tumor	Complete dates are available and there are more than 0 days of survival	Diseases of Heart	Dead	Active follow-up
987437	85+ years	85+ years	87	1906	August	1994	White	Female	Breast	C50.3-Lower-inner quadrant of breast		Female Breast	White	Non-Spanish-Hispanic-Latino	Non-Hispanic White	White	Widowed	Blank(s)	80	Diseases of Heart	N/A not first tumor	N/A not first tumor	Complete dates are available and there are more than 0 days of survival	Diseases of Heart	Dead	Active follow-up
987437	85+ years	85+ years	92	1906	October	1999	White	Female	Descending Colon	C18.6-Descending colon		Descending Colon	White	Non-Spanish-Hispanic-Latino	Non-Hispanic White	White	Widowed	Blank(s)	18	Diseases of Heart	N/A not first tumor	N/A not first tumor	Complete dates are available and there are more than 0 days of survival	Diseases of Heart	Dead	Active follow-up
988223	85+ years	85+ years	92	1902	September	1994	White	Male	Melanoma of the Skin	C44.3-Skin other/unspec parts of face		Melanoma of the Skin	White	Non-Spanish-Hispanic-Latino	Non-Hispanic White	White	Widowed	Blank(s)	37	Diseases of Heart	N/A not first tumor	N/A not first tumor	Complete dates are available and there are more than 0 days of survival	Diseases of Heart	Dead	Active follow-up
988270	85+ years	85+ years	89	1910	January	2000	White	Male	Ascending Colon	C18.2-Ascending colon		Ascending Colon	White	Non-Spanish-Hispanic-Latino	Non-Hispanic White	White	Widowed	Blank(s)	47	Diseases of Heart	N/A not first tumor	N/A not first tumor	Incomplete dates are available and there cannot be zero days of follow-up	Diseases of Heart	Dead	Active follow-up
988419	65-69 years	68 years	68	1925	January	1994	White	Male	Prostate	C61.9-Prostate gland		Prostate	White	Non-Spanish-Hispanic-Latino	Non-Hispanic White	White	Married (including common law)	Blank(s)	74	Diseases of Heart	N/A not first tumor	N/A not first tumor	Complete dates are available and there are more than 0 days of survival	Diseases of Heart	Dead	Active follow-up
988565	75-79 years	75 years	75	1917	April	1993	White	Female	Sigmoid Colon	C18.7-Sigmoid colon		Sigmoid Colon	White	Non-Spanish-Hispanic-Latino	Non-Hispanic White	White	Widowed	Blank(s)	125	Diseases of Heart	N/A not first tumor	N/A not first tumor	Complete dates are available and there are more than 0 days of survival	Diseases of Heart	Dead	Active follow-up
988565	80-84 years	84 years	84	1917	July	2002	White	Female	Breast	C50.3-Lower-inner quadrant of breast		Female Breast	White	Non-Spanish-Hispanic-Latino	Non-Hispanic White	White	Widowed	Blank(s)	14	Diseases of Heart	N/A not first tumor	N/A not first tumor	Complete dates are available and there are more than 0 days of survival	Diseases of Heart	Dead	Active follow-up
988846	70-74 years	74 years	74	1920	January	1995	White	Female	Transverse Colon	C18.4-Transverse colon		Transverse Colon	White	Non-Spanish-Hispanic-Latino	Non-Hispanic White	White	Divorced	Blank(s)	57	Diseases of Heart	N/A not first tumor	N/A not first tumor	Complete dates are available and there are more than 0 days of survival	Diseases of Heart	Dead	Active follow-up
989052	80-84 years	80 years	80	1915	March	1995	White	Female	Soft Tissue including Heart	C49.4-Conn, subcutaneous, other soft tis: abdomen		Soft Tissue including Heart	White	Non-Spanish-Hispanic-Latino	Non-Hispanic White	White	Widowed	Blank(s)	187	Diseases of Heart	N/A not first tumor	N/A not first tumor	Complete dates are available and there are more than 0 days of survival	Diseases of Heart	Dead	Active follow-up
989137	75-79 years	79 years	79	1914	July	1994	White	Female	Lung and Bronchus	C34.1-Upper lobe, lung		Lung and Bronchus	White	Non-Spanish-Hispanic-Latino	Non-Hispanic White	White	Widowed	Blank(s)	48	Diseases of Heart	N/A not first tumor	N/A not first tumor	Complete dates are available and there are more than 0 days of survival	Diseases of Heart	Dead	Active follow-up
989390	70-74 years	70 years	70	1921	February	1992	White	Female	Breast	C50.4-Upper-outer quadrant of breast		Female Breast	White	Spanish-Hispanic-Latino	Hispanic (All Races)	White	Married (including common law)	Blank(s)	3	Diseases of Heart	N/A not first tumor	N/A not first tumor	Complete dates are available and there are more than 0 days of survival	Diseases of Heart	Dead	Active follow-up
989911	80-84 years	82 years	82	1911	February	1994	Black	Female	Corpus Uteri	C54.1-Endometrium		Corpus Uteri	Black	Non-Spanish-Hispanic-Latino	Non-Hispanic Black	Black	Married (including common law)	Blank(s)	45	Diseases of Heart	N/A not first tumor	N/A not first tumor	Complete dates are available and there are more than 0 days of survival	Diseases of Heart	Dead	Active follow-up
990004	80-84 years	84 years	84	1908	May	1992	White	Female	Corpus Uteri	C54.1-Endometrium		Corpus Uteri	White	Non-Spanish-Hispanic-Latino	Non-Hispanic White	White	Single (never married)	Blank(s)	108	Diseases of Heart	N/A not first tumor	N/A not first tumor	Incomplete dates are available and there cannot be zero days of follow-up	Diseases of Heart	Dead	Active follow-up
990004	85+ years	85+ years	93	1908	March	2001	White	Female	Vagina	C52.9-Vagina, NOS		Vagina	White	Non-Spanish-Hispanic-Latino	Non-Hispanic White	White	Unknown	Blank(s)	2	Diseases of Heart	N/A not first tumor	N/A not first tumor	Complete dates are available and there are more than 0 days of survival	Diseases of Heart	Dead	Active follow-up
990189	80-84 years	84 years	84	1909	May	1994	White	Male	Urinary Bladder	C67.8-Overlapping lesion of bladder		Urinary Bladder	White	Non-Spanish-Hispanic-Latino	Non-Hispanic White	White	Married (including common law)	Blank(s)	128	Diseases of Heart	N/A not first tumor	N/A not first tumor	Complete dates are available and there are more than 0 days of survival	Diseases of Heart	Dead	Active follow-up
990326	75-79 years	78 years	78	1914	April	1993	Other (American Indian/AK Native, Asian/Pacific Islander)	Male	Tongue	C01.9-Base of tongue, NOS		Tongue	Asian or Pacific Islander	Non-Spanish-Hispanic-Latino	Non-Hispanic Asian or Pacific Islander	Japanese	Married (including common law)	Blank(s)	4	Diseases of Heart	N/A not first tumor	N/A not first tumor	Complete dates are available and there are more than 0 days of survival	Diseases of Heart	Dead	Active follow-up
990361	80-84 years	84 years	84	1910	August	1995	White	Female	Cecum	C18.0-Cecum		Cecum	White	Non-Spanish-Hispanic-Latino	Non-Hispanic White	White	Married (including common law)	Blank(s)	30	Diseases of Heart	N/A not first tumor	N/A not first tumor	Complete dates are available and there are more than 0 days of survival	Diseases of Heart	Dead	Active follow-up
990447	85+ years	85+ years	90	1920	June	2011	White	Female	Urinary Bladder	C67.8-Overlapping lesion of bladder		Urinary Bladder	White	Non-Spanish-Hispanic-Latino	Non-Hispanic White	White	Widowed	Insured	18	Diseases of Heart	N/A not first tumor	N/A not first tumor	Complete dates are available and there are more than 0 days of survival	Diseases of Heart	Dead	Active follow-up
990717	70-74 years	73 years	73	1927	November	2000	Black	Female	NHL - Nodal	C77.9-Lymph node, NOS		NHL - Nodal	Black	Non-Spanish-Hispanic-Latino	Non-Hispanic Black	Black	Widowed	Blank(s)	37	Diseases of Heart	N/A not first tumor	N/A not first tumor	Complete dates are available and there are more than 0 days of survival	Diseases of Heart	Dead	Active follow-up
990857	70-74 years	72 years	72	1930	September	2002	White	Female	Breast	C50.9-Breast, NOS		Female Breast	White	Non-Spanish-Hispanic-Latino	Non-Hispanic White	White	Married (including common law)	Blank(s)	95	Diseases of Heart	N/A not first tumor	N/A not first tumor	Complete dates are available and there are more than 0 days of survival	Diseases of Heart	Dead	Active follow-up
990879	80-84 years	80 years	80	1913	October	1993	White	Female	Urinary Bladder	C67.2-Lateral wall of bladder		Urinary Bladder	White	Non-Spanish-Hispanic-Latino	Non-Hispanic White	White	Married (including common law)	Blank(s)	16	Diseases of Heart	N/A not first tumor	N/A not first tumor	Complete dates are available and there are more than 0 days of survival	Diseases of Heart	Dead	Active follow-up
[truncated: 393,809+ more rows]

## Sheet: Figure 1
Diseases of Heart
[truncated: 104 more rows]

## Sheet: Figure 2
	00 years	00 years	00 years	01-04 years	01-04 years	01-04 years	05-09 years	05-09 years	05-09 years	10-14 years	10-14 years	10-14 years	15-19 years	15-19 years	15-19 years	20-24 years	20-24 years	20-24 years	25-29 years	25-29 years	25-29 years	30-34 years	30-34 years	30-34 years	35-39 years	35-39 years	35-39 years	40-44 years	40-44 years	40-44 years	45-49 years	45-49 years	45-49 years	50-54 years	50-54 years	50-54 years	55-59 years	55-59 years	55-59 years	60-64 years	60-64 years	60-64 years	65-69 years	65-69 years	65-69 years	70-74 years	70-74 years	70-74 years	75-79 years
[truncated: 105 more rows]
[truncated: 11 more columns]

[truncated: 3 more sheets: Figure 3, Supplementary Figure 1, Supplementary Figure 2]
